# Supplementary material for: Data showing the compositional complexity of the mitochondrial proteome of a unicellular eukaryote (Acanthamoeba castellanii, supergroup Amoebozoa)
Source: Data Brief. 2014 Aug 22;1:12–4. doi: 10.1016/j.dib.2014.08.005 (PMC4500093; doi:10.1016/j.dib.2014.08.005)
Supplement: Supplementary file 1 — Supplementary data Supplemental Table S1: A list of peptide sequences and associated statistics for mtDNA-encoded (A) and nuDNA-encoded (B) mitochondrial proteins, as well as putative contaminant proteins (C), identified by tandem mass spectrometry (MS/MS). [file mmc1.xlsx]

## Sheet: (A) Mitochondrial DNA-Encoded
Supplemental Table S1	Tandem Mass Spectrometry (MS/MS) Data for Purified Acanthamoeba castellanii Mitochondria
	(A) Mitochondrial Genome-Encoded Proteins
Number	Description	Protein Ion Score	% Sequence Coverage	# Peptides Rredundant)	m/z	Mr (expt)	Delta	# Missed Cleavages	Peptide Ion Score	Peptide Sequence	Modifications	Mass	pI	Length
M001	Complex V (ATP synthase) alpha subunit (Atp1)	10774	40.23	261	480.287	958.559	0.050921	0	56.02	NDSNIGVIK		57576.3	9.12	522
					503.786	1005.56	0.032314	0	60.06	GFLTNVNNK
					535.857	1069.7	0.050397	0	79.35	VGSAAQILAIK
					550.32	1098.63	0.039877	0	52.53	AIDCLVPVGR
					586.3	1170.59	0.055908	0	34.44	SYENELFNR
					599.9	1197.79	0.041926	1	96.81	VGSAAQILAIKK
					633.781	1265.55	-1.14635	0	68.79	VVNALGQPIDNK
					644.479	1286.94	0.255969	0	73.29	HALIIYDDLSK
					651.872	1301.73	0.064538	0	60.28	QSVNEPMITGVK
					673.384	1344.75	0.04611	0	74.08	FITTNIFGFSAK
					681.338	1360.66	-0.040752	0	78.8	TSICLDAVLNQK
					701.861	1401.71	0.003289	0	83.81	GNMLTELLNQNR
					757.916	1513.82	0.057336	0	71.04	NALYCIYTAIGQK
					784.388	1566.76	0.014758	0	75.12	EAYPGDIFYLHSR
					821.404	1640.79	-0.142105	0	84.01	SIVDGVVIIEGLSNVK
					557.64	1669.9	0.037144	1	36.61	NALYCIYTAIGQKR
					838.927	1675.84	0.003455	0	92.68	NNNNVVAFFISYFK
					568.337	1701.99	1.11494	1	47.08	DNGKHALIIYDDLSK
					929.916	1857.82	-0.045051	0	99.29	EALSFAQFGSDLDETTK
					1049.09	2096.16	0.058232	0	97.75	FTPIPIENQFVLMYSGIK
					1096.61	2191.21	0.043896	0	106.36	SNLLQNQNINELFLQYLK
					1099.56	2197.1	-0.03737	1	32.62	VVNALGQPIDNKGDFPGSELK
					832.441	2494.3	0.064504	0	69.05	ISNYSVFNTNVILLSNNEYYK
					868.146	2601.42	0.033748	0	63.15	IKPGEYVEGTGNIISVPVGMSLLGR	IKPGEYVEGTGNIISVPVGM[1]SLLGR
					480.329	958.643	0.134259	0	58.51	NDSNIGVIK
					503.829	1005.64	0.120076	0	45.78	GFLTNVNNK
					535.869	1069.72	0.073173	0	78.35	VGSAAQILAIK
					550.381	1098.75	0.162543	0	38.11	AIDCLVPVGR
					586.325	1170.64	0.10493	0	32.05	SYENELFNR
					634.53	1267.05	0.352224	0	40.38	VVNALGQPIDNK
					644.403	1286.79	0.104943	0	45.59	HALIIYDDLSK
					673.446	1344.88	0.16928	0	54.99	FITTNIFGFSAK
					709.965	1417.91	0.21656	0	62.77	GNMLTELLNQNR	GNM[1]LTELLNQNR
					757.892	1513.77	0.009978	0	47.83	NALYCIYTAIGQK
					821.49	1640.97	0.030561	0	79.09	SIVDGVVIIEGLSNVK
					930.463	1858.91	1.04741	0	48.48	EALSFAQFGSDLDETTK
					1049.58	2097.15	1.04979	0	32.49	FTPIPIENQFVLMYSGIK
					1096.62	2191.22	0.05579	0	98.37	SNLLQNQNINELFLQYLK
					868.218	2601.63	0.247075	0	41.63	IKPGEYVEGTGNIISVPVGMSLLGR	IKPGEYVEGTGNIISVPVGM[1]SLLGR
					480.234	958.453	-0.055309	0	65.34	NDSNIGVIK
					503.788	1005.56	0.036372	0	42.42	GFLTNVNNK
					535.824	1069.63	-0.016715	0	77.9	VGSAAQILAIK
					550.313	1098.61	0.024927	0	56.23	AIDCLVPVGR
					586.271	1170.53	-0.00299	0	58.13	SYENELFNR
					599.85	1197.69	-0.059064	1	96.3	VGSAAQILAIKK
					608.276	1214.54	-0.125024	1	30.61	ELVIGDRQTGK
					634.33	1266.65	-0.047774	0	73.25	VVNALGQPIDNK
					644.358	1286.7	0.014753	0	64.26	HALIIYDDLSK
					651.858	1301.7	0.035796	0	72.37	QSVNEPMITGVK
					673.391	1344.77	0.05974	0	55.45	FITTNIFGFSAK
					681.334	1360.65	-0.048882	0	68.02	TSICLDAVLNQK
					709.851	1417.69	-0.01004	0	79.31	GNMLTELLNQNR	GNM[1]LTELLNQNR
					488.324	1461.95	1.11462	1	42.03	LAGSLKLELAQYR
					757.796	1513.58	-0.182174	0	79.17	NALYCIYTAIGQK
					784.324	1566.63	-0.114202	0	70.6	EAYPGDIFYLHSR
					821.456	1640.9	-0.037461	0	87.29	SIVDGVVIIEGLSNVK
					557.597	1669.77	-0.092183	1	43.78	NALYCIYTAIGQKR
					567.916	1700.73	-0.147549	1	60.91	DNGKHALIIYDDLSK
					929.91	1857.81	-0.057783	0	87.2	EALSFAQFGSDLDETTK
					661.98	1982.92	0.940349	1	47.57	TSICLDAVLNQKYENSK
					1048.95	2095.89	-0.216194	0	71.62	FTPIPIENQFVLMYSGIK
					1096.96	2191.92	0.751706	0	85.84	SNLLQNQNINELFLQYLK
					733.334	2196.98	-0.158832	1	57.09	VVNALGQPIDNKGDFPGSELK
					863.079	2586.22	0.827628	0	35.82	IKPGEYVEGTGNIISVPVGMSLLGR
					480.335	958.656	0.147525	0	59.79	NDSNIGVIK
					503.89	1005.77	0.241006	0	44.86	GFLTNVNNK
					536.064	1070.11	0.463845	0	86.93	VGSAAQILAIK
					550.5	1098.99	0.400559	0	65.43	AIDCLVPVGR
					586.326	1170.64	0.106462	0	58.97	SYENELFNR
					600.036	1198.06	0.312814	1	91.24	VGSAAQILAIKK
					634.448	1266.88	0.187992	0	56.17	VVNALGQPIDNK
					644.562	1287.11	0.421755	0	77.01	HALIIYDDLSK
					651.967	1301.92	0.253852	0	64.16	QSVNEPMITGVK
					673.452	1344.89	0.181134	0	43.77	FITTNIFGFSAK
					681.456	1360.9	0.196062	0	84.49	TSICLDAVLNQK
					709.496	1416.98	-0.721454	0	80.31	GNMLTELLNQNR	GNM[1]LTELLNQNR
					488.052	1461.13	0.299098	1	50.39	LAGSLKLELAQYR
					758.086	1514.16	0.397768	0	88.88	NALYCIYTAIGQK
					784.501	1566.99	0.240914	0	67.18	EAYPGDIFYLHSR
					821.545	1641.07	0.139851	0	88.15	SIVDGVVIIEGLSNVK
					557.793	1670.36	0.497584	1	32.13	NALYCIYTAIGQKR
					568.138	1701.39	0.519009	1	63.12	DNGKHALIIYDDLSK
					930.095	1858.18	0.312141	0	85.82	EALSFAQFGSDLDETTK
					661.85	1982.53	0.549038	1	35.8	TSICLDAVLNQKYENSK
					1049.3	2096.59	0.486336	0	68.29	FTPIPIENQFVLMYSGIK
					1096.72	2191.42	0.256808	0	72.4	SNLLQNQNINELFLQYLK
					733.509	2197.5	0.366249	1	52.27	VVNALGQPIDNKGDFPGSELK
					814.895	2441.66	0.456971	1	57.81	EALSFAQFGSDLDETTKNLLSR
					868.301	2601.88	0.497062	0	57.86	IKPGEYVEGTGNIISVPVGMSLLGR	IKPGEYVEGTGNIISVPVGM[1]SLLGR
					480.241	958.468	-0.039989	0	65.58	NDSNIGVIK
					503.734	1005.45	-0.070174	0	62.49	GFLTNVNNK
					535.83	1069.65	-0.003505	0	93.1	VGSAAQILAIK
					550.315	1098.62	0.029905	0	61.92	AIDCLVPVGR
					586.307	1170.6	0.06799	0	57.57	SYENELFNR
					634.287	1266.56	-0.133434	0	65.76	VVNALGQPIDNK
					644.368	1286.72	0.035413	0	77.58	HALIIYDDLSK
					651.93	1301.85	0.180492	0	86.68	QSVNEPMITGVK
					681.9	1361.79	1.08338	0	80.23	TSICLDAVLNQK
					701.816	1401.62	-0.086247	0	95.82	GNMLTELLNQNR
					757.89	1513.77	0.00554	0	83.45	NALYCIYTAIGQK
					784.38	1566.75	-0.00122	0	72.77	EAYPGDIFYLHSR
					821.344	1640.67	-0.261401	0	83.15	SIVDGVVIIEGLSNVK
					821.862	1641.71	-0.145408	1	48.24	KNALYCIYTAIGQK
					929.822	1857.63	-0.233615	0	94.44	EALSFAQFGSDLDETTK
					1096.5	2190.98	-0.18136	0	81.97	SNLLQNQNINELFLQYLK
					863.083	2586.23	0.838905	0	67.71	IKPGEYVEGTGNIISVPVGMSLLGR
M002	Complex IV (cytochrome oxidase) subunit 1 and subunit 2 fusion protein (Cox1/2)	2412	13.63	88	503.832	1005.65	0.062641	0	51.22	NLLTFASIK		99149.2	6.92	873
					539.336	1076.66	0.100161	0	46.19	TDMPLFLPK	TDM[1]PLFLPK
					540.367	1078.72	0.117946	0	54.71	LNQTSLYLK
					572.33	1142.65	0.154465	0	51.5	MLDYDSIDR	M[1]LDYDSIDR
					585.291	1168.57	0.107692	0	30.47	FAAMEMMYK	FAAM[1]EM[1]M[1]YK
					597.411	1192.81	0.224519	0	62.13	ENLSFNVTNR
					714.531	1427.05	0.276673	0	88.99	ISLFDTLINTYK
					777.983	1553.95	0.167296	0	61.9	LLNNLTSFFTDNR
					792.927	1583.84	0.968556	1	39.85	RISLFDTLINTYK
					823.971	1645.93	0.164905	0	76.26	FYYGSLNNDLPESK
					852.01	1702.01	0.060732	0	62.4	LVHSIFAPYINTLSK
					867.522	1733.03	0.089686	0	72.01	IGFQDPTTPIAYGIIK
					680.696	2039.07	1.11898	0	41.33	FDSYMIHEAELNLGDLR	FDSYM[1]IHEAELNLGDLR
					719.472	2155.39	0.225493	0	59.48	LLITSSDVLHSWAVPSFGVK
					934.819	2801.44	1.1802	0	58.15	VIGHQWYWSYEYSDYSVVYSNR
					597.34	1192.66	0.080981	0	40.56	ENLSFNVTNR
					714.406	1426.8	0.027577	0	75.69	ISLFDTLINTYK
					504.323	1006.63	1.04574	0	51.26	NLLTFASIK
					531.283	1060.55	-0.011202	0	52.49	TDMPLFLPK
					540.341	1078.67	0.066086	0	46.54	LNQTSLYLK
					572.743	1143.47	0.980723	0	39.88	MLDYDSIDR	M[1]LDYDSIDR
					597.36	1192.71	0.121821	0	42.4	ENLSFNVTNR
					714.373	1426.73	-0.040125	0	104.16	ISLFDTLINTYK
					777.867	1553.72	-0.063432	0	74.03	LLNNLTSFFTDNR
					528.24	1581.7	-1.17372	1	34.26	RISLFDTLINTYK
					851.895	1701.78	-0.17032	0	53.57	LVHSIFAPYINTLSK
					867.395	1732.78	-0.164538	0	76.28	IGFQDPTTPIAYGIIK
					675.305	2022.89	0.940393	0	40.02	FDSYMIHEAELNLGDLR
					686.408	2056.2	-0.006425	1	32.31	LIKLVHSIFAPYINTLSK
					719.683	2156.03	0.858985	0	49.45	LLITSSDVLHSWAVPSFGVK
					503.886	1005.76	0.171557	0	38.94	NLLTFASIK
					539.385	1076.75	0.196853	0	41.27	TDMPLFLPK	TDM[1]PLFLPK
					540.438	1078.86	0.259768	0	51.47	LNQTSLYLK
					572.395	1142.78	0.284417	0	53.67	MLDYDSIDR	M[1]LDYDSIDR
					503.822	1005.63	0.044501	0	40.05	NLLTFASIK
					531.263	1060.51	-0.051046	0	49.55	TDMPLFLPK
					540.311	1078.61	0.005372	0	60.27	LNQTSLYLK
					561.279	1120.54	0.067964	0	54.09	FAAMEMMYK
					564.272	1126.53	0.03355	0	57.25	MLDYDSIDR
					714.358	1426.7	-0.069639	0	51.52	ISLFDTLINTYK
					777.866	1553.72	-0.067118	0	77.29	LLNNLTSFFTDNR
					824.299	1646.58	0.822021	0	92.89	FYYGSLNNDLPESK
					568.526	1702.56	0.610885	0	49.57	LVHSIFAPYINTLSK
					674.972	2021.9	-0.056531	0	69.26	FDSYMIHEAELNLGDLR
					686.715	2057.12	0.916039	1	63.44	LIKLVHSIFAPYINTLSK
M003	Complex I (NADH dehydrogenase) subunit 7 (Nad7)	1327	34.91	44	490.776	979.537	0.003047	0	39.31	VIYSELTR		46066.6	7.22	401
					502.272	1002.53	0.081748	0	40.2	LMEFYER	LM[1]EFYER
					508.298	1014.58	-0.004731	0	43.47	LNFNIPIGK
					550.378	1098.74	1.14034	0	60.45	LLNCNVPIR
					570.815	1139.62	0.090986	0	42.94	NNPYEVYNK
					635.339	1268.66	-0.0697	0	62.56	LILELDGELVR
					692.884	1383.75	0.017542	0	85.84	LVEVEELLNGNR
					751.383	1500.75	-0.001556	0	60.32	VYEMYESLNIIK
					937.397	1872.78	-0.120889	0	66.27	GEFGVYVVSDGSNKPYR
					490.805	979.595	0.061211	0	45.09	VIYSELTR
					508.36	1014.71	0.119181	0	32.25	LNFNIPIGK
					937.475	1872.94	0.035743	0	37.73	GEFGVYVVSDGSNKPYR
					806.45	2416.33	1.08135	0	31.09	LVDVGIVTAEEALSHGFSGVMLR	LVDVGIVTAEEALSHGFSGVM[1]LR
					487.772	973.529	0.031339	0	55.24	GSGIAWDLR
					490.74	979.465	-0.068379	0	54.12	VIYSELTR
					508.256	1014.5	-0.088777	0	42.9	LNFNIPIGK
					549.817	1097.62	0.017758	0	61.1	LLNCNVPIR
					635.313	1268.61	-0.122238	0	55.58	LILELDGELVR
					659.845	1317.68	-0.002069	0	35.71	QCLTAMPAGLIK	QCLTAM[1]PAGLIK
					692.875	1383.74	-0.000264	0	85.8	LVEVEELLNGNR
					759.307	1516.6	-0.148761	0	76.97	VYEMYESLNIIK	VYEM[1]YESLNIIK
					543.985	1628.93	0.098796	0	38.3	APGFLHLQSLNSMSK
					487.723	973.431	-0.067271	0	63.06	GSGIAWDLR
					508.385	1014.75	0.168491	0	51.76	LNFNIPIGK
					549.813	1097.61	0.009186	0	58.68	LLNCNVPIR
					570.63	1139.25	-0.279202	0	32.01	NNPYEVYNK
					651.858	1301.7	0.016924	0	59.75	QCLTAMPAGLIK
					692.768	1383.52	-0.214308	0	52.8	LVEVEELLNGNR
					693.889	1385.76	0.065959	0	31.52	TYIQALPYFDR
					464.58	1390.72	0.047841	0	55.54	YSMESLIHHFK
					625.32	1872.94	0.037546	0	55.97	GEFGVYVVSDGSNKPYR
					670.947	2009.82	0.850562	0	33.92	NFTMNFGPQHPAAHGVLR	NFTM[1]NFGPQHPAAHGVLR
					801.018	2400.03	0.781492	0	64.67	LVDVGIVTAEEALSHGFSGVMLR
M004	Complex IV (cytochrome oxidase) subunit 3 (Cox3)	1304	14.89	43	578.848	1155.68	0.162297	0	32.83	ESTFSGYHTK		38888.8	8.54	329
					587.356	1172.7	0.11163	0	56.2	LNYDFFLNK
					634.859	1267.7	0.109016	0	69.62	FNNVYNNDIR
					755.409	1508.8	0.14554	0	76.2	FFFSNSNNEEFK
					587.287	1172.56	-0.027824	0	43.4	LNYDFFLNK
					634.799	1267.58	-0.010088	0	56.98	FNNVYNNDIR
					483.583	1447.73	0.011357	1	31.72	MKLNYDFFLNK	M[1]KLNYDFFLNK
					755.319	1508.62	-0.032906	0	81.4	FFFSNSNNEEFK
					630.96	1889.86	-0.041388	1	32.68	LVDLSNKWWYHNCR
					808.385	2422.13	-0.035921	1	46.31	LNYDFFLNKFNNVYNNDIR
					498.898	995.781	0.251026	0	37.79	HSFHIVTR
					587.401	1172.79	0.200316	0	37.9	LNYDFFLNK
					634.952	1267.89	0.294844	0	42.13	FNNVYNNDIR
					498.767	995.52	-0.009658	0	42.71	HSFHIVTR
					578.802	1155.59	0.070059	0	38.45	ESTFSGYHTK
					587.321	1172.63	0.041504	0	56.65	LNYDFFLNK
					634.796	1267.58	-0.016116	0	61.61	FNNVYNNDIR
					755.325	1508.64	-0.02208	0	82.3	FFFSNSNNEEFK
M005	Complex I (NADH dehydrogenase) subunit 11 (Nad11)	1164	17.33	35	461.27	920.525	0.122368	0	46.15	FSYDSFR		77504.5	9.18	675
					495.777	989.539	0.009887	0	41.79	ILFSPGNSR
					530.315	1058.62	0.000262	0	40.56	LTLIQACLK
					678.385	1354.76	0.104464	0	70.98	VNDFQYTINNK
					735.942	1469.87	0.118307	0	63.9	NSFYSNSLAIVQK
					782.31	1562.61	0.879454	0	61.74	VNSELNEDWITDK
					816.982	1631.95	0.086087	0	109.03	FSNEVAGVNILGVTGR
					881.501	1760.99	0.073784	0	88.91	ILNALIDNFGFSYFK
					611.398	1831.17	0.261552	1	60.25	VNSELNEDWITDKIR
					611.751	1832.23	0.325222	0	64.3	SYNSIDVLDSLHSNIR
					613.745	1838.21	0.193102	0	55.4	FSSKPIFLIGDSSSLLK
					680.676	2039.01	0.976358	1	45.29	GYIGDYLDLETIYTFKK
					1104.07	2206.13	0.006695	0	34.76	NSFDLVSFLSESTPFILYK
					461.759	921.504	1.10119	0	37.58	FSYDSFR
					495.78	989.545	0.016053	0	42.02	ILFSPGNSR
					678.409	1354.8	0.152272	0	51.72	VNDFQYTINNK
					735.891	1469.77	0.016083	0	64.97	NSFYSNSLAIVQK
					781.918	1561.82	0.095344	0	51.43	VNSELNEDWITDK
					817.456	1632.9	1.03461	0	94.71	FSNEVAGVNILGVTGR
					564.387	1690.14	0.219704	0	35.41	TLLHVLEGSHWLSAK
					881.989	1761.96	1.04921	0	48.47	ILNALIDNFGFSYFK
					611.67	1831.99	0.08173	0	63.09	SYNSIDVLDSLHSNIR
					461.234	920.453	0.05036	0	31.59	FSYDSFR
					513.838	1025.66	0.074901	0	36.08	VELPIVNSR
					530.337	1058.66	0.042724	0	36.03	LTLIQACLK
					678.303	1354.59	-0.060252	0	49.8	VNDFQYTINNK
					816.877	1631.74	-0.124433	0	97.13	FSNEVAGVNILGVTGR
					564.364	1690.07	0.150305	0	54.22	TLLHVLEGSHWLSAK
					611.643	1831.91	0.996543	1	39.52	VNSELNEDWITDKIR
					611.959	1832.85	0.947965	0	55.18	SYNSIDVLDSLHSNIR
					613.664	1837.97	-0.047453	0	73.7	FSSKPIFLIGDSSSLLK
					680.317	2037.93	-0.100516	1	39.98	GYIGDYLDLETIYTFKK
					701.64	2101.9	-0.121436	0	60.56	FFCNFLGFNHSSFIPLR
					736.002	1469.99	0.237445	0	32.96	NSFYSNSLAIVQK
					817.034	1632.05	0.190555	0	58.33	FSNEVAGVNILGVTGR
					461.218	920.421	0.018308	0	30.11	FSYDSFR
					496.241	990.467	0.937845	0	50.8	ILFSPGNSR
					678.785	1355.56	0.904202	0	38.77	VNDFQYTINNK
					735.882	1469.75	-0.001331	0	61.2	NSFYSNSLAIVQK
					781.803	1561.59	-0.13425	0	70.37	VNSELNEDWITDK
					816.932	1631.85	-0.012791	0	93.48	FSNEVAGVNILGVTGR
					564.345	1690.01	0.092864	0	54.22	TLLHVLEGSHWLSAK
					611.643	1831.91	0.000292	0	92.14	SYNSIDVLDSLHSNIR
					613.59	1837.75	-0.27068	0	47.94	FSSKPIFLIGDSSSLLK
M006	Complex I (NADH dehydrogenase) subunit 9 (Nad9)	907	40.51	30	634.856	1267.7	0.07415	0	47.51	LFNFTSPWEK		23334	8.68	195
					662.377	1322.74	0.053302	0	60.74	DFPLTGYIEIR
					764.93	1527.85	1.06908	0	75.38	ILTDYGFEGFPLR
					782.428	1562.84	0.076059	0	85.45	VLNDVCIVDYPEK
					552.67	1654.99	0.117062	1	57.48	ILTDYGFEGFPLRK
					562.374	1684.1	0.218326	1	49.22	IDRFELSYNLSSIK
					608.752	1823.23	0.324377	0	85.47	ANIVYEPLELSQEYR
					724.382	2170.12	0.182797	0	39.53	ECWDMFGVFFTNHPDLR
					825.469	2473.38	0.219818	1	47.87	YDDEKANIVYEPLELSQEYR
					634.906	1267.8	0.173994	0	36.81	LFNFTSPWEK
					650.906	1299.8	0.126232	0	31.38	FELSYNLSSIK
					662.392	1322.77	0.08292	0	46.43	DFPLTGYIEIR
					782.427	1562.84	0.075211	0	65.68	VLNDVCIVDYPEK
					552.626	1654.86	-0.015388	1	38.67	ILTDYGFEGFPLRK
					562.371	1684.09	0.20911	1	38.55	IDRFELSYNLSSIK
					912.493	1822.97	0.060996	0	62.47	ANIVYEPLELSQEYR
					825.451	2473.33	0.164924	1	36.99	YDDEKANIVYEPLELSQEYR
					634.787	1267.56	-0.064224	0	30.43	LFNFTSPWEK
					662.34	1322.67	-0.021584	0	41.32	DFPLTGYIEIR
					764.4	1526.79	0.008508	0	79.54	ILTDYGFEGFPLR
					634.76	1267.51	-0.117496	0	55.32	LFNFTSPWEK
					662.322	1322.63	-0.058484	0	41.43	DFPLTGYIEIR
					764.285	1526.56	-0.221036	0	80.43	ILTDYGFEGFPLR
					782.399	1562.78	0.017571	0	48.85	VLNDVCIVDYPEK
					912.422	1822.83	-0.08042	0	62.76	ANIVYEPLELSQEYR
					729.616	2185.83	-0.108454	0	36.44	ECWDMFGVFFTNHPDLR	ECWDM[1]FGVFFTNHPDLR
M007	Complex V (ATP synthase) subunit 4 (Atp4; Orf25; Ymf39)	876	16.13	27	487.315	972.616	0.123936	0	45.26	FYTTLSNK		14379	9.66	124
					625.429	1248.84	0.135815	0	85.56	TGFLSLNSILGK
					686.951	1371.89	0.053982	0	55.48	LNAISSTTVLLLK
					460.023	1377.05	0.245773	1	30.41	TGFLSLNSILGKK
					487.318	972.622	0.1302	0	50.85	FYTTLSNK
					625.411	1248.81	0.100513	0	68.19	TGFLSLNSILGK
					686.915	1371.81	-0.019216	0	65.86	LNAISSTTVLLLK
					487.255	972.496	0.00457	0	51.82	FYTTLSNK
					625.323	1248.63	-0.077325	0	67.99	TGFLSLNSILGK
					686.909	1371.8	-0.030982	0	45.1	LNAISSTTVLLLK
					487.345	972.676	0.184192	0	44.63	FYTTLSNK
					625.532	1249.05	0.341127	0	107.03	TGFLSLNSILGK
					687.026	1372.04	0.204632	0	58.55	LNAISSTTVLLLK
					460.08	1377.22	0.4147	1	49.97	TGFLSLNSILGKK
					487.275	972.536	0.044032	0	45.18	FYTTLSNK
					625.393	1248.77	0.063763	0	86.09	TGFLSLNSILGK
M008	Complex V (ATP synthase) subunit 9 (Atp9)	773	15.19	38	572.836	1143.66	0.007976	0	59.66	NLEIILQSSK		8240.57	7.92	79
					572.887	1143.76	0.108988	0	42.82	NLEIILQSSK
					572.843	1143.67	0.021308	0	54	NLEIILQSSK
					474.297	1419.87	1.08952	1	40.16	MKNLEIILQSSK	M[1]KNLEIILQSSK
					573.065	1144.12	0.465454	0	48.33	NLEIILQSSK
					710.573	1419.13	0.351954	1	67.54	MKNLEIILQSSK	M[1]KNLEIILQSSK
					573.333	1144.65	1.0022	0	45.71	NLEIILQSSK
M009	Complex V (ATP synthase) subunit 8 (Atp8; OrfB; Ymf19)	437	24.65	20	538.3	1074.59	0.044445	0	58.42	TQTLNQSQR		17397.2	9.57	142
					560.827	1119.64	0.094997	0	48	FQELNIDEI
					589.326	1176.64	0.129691	0	41.5	FDYVDYNNK
					604.374	1206.73	0.110431	0	31.38	IWYFFLYR
					624.864	1247.71	0.073922	1	52.81	KFQELNIDEI
					1149.11	2296.21	-0.001548	0	33.61	LLMISLLNNFLNSNSVDFVK	LLM[1]ISLLNNFLNSNSVDFVK
					560.798	1119.58	0.037509	0	40.05	FQELNIDEI
					589.247	1176.48	-0.029497	0	48.26	FDYVDYNNK
					624.832	1247.65	0.010598	1	59.77	KFQELNIDEI
					761.032	2280.07	-0.145085	0	30.12	LLMISLLNNFLNSNSVDFVK
					538.392	1074.77	0.228145	0	47.67	TQTLNQSQR
					589.344	1176.67	0.165023	0	38.02	FDYVDYNNK
					624.95	1247.88	0.244788	1	58.06	KFQELNIDEI
					761.277	2280.81	0.59053	0	48.35	LLMISLLNNFLNSNSVDFVK
					455.747	909.479	-0.017121	0	31.54	INFIFEK
					538.278	1074.54	-0.000105	0	54.73	TQTLNQSQR
					589.234	1176.45	-0.056133	0	49.06	FDYVDYNNK
					624.828	1247.64	0.002042	1	47.76	KFQELNIDEI
M010	mitochondrial ribosomal protein L11 (Rpl11)	384	14.45	12	567.376	1132.74	0.128762	0	58.13	SNLLSSLTGNK		39168.7	10.24	339
					671.472	1340.93	0.126446	0	68.12	SLSNLNNLLLLK
					673.941	1345.87	0.071451	0	66.29	TVLAIQNISIFK
					738.892	1475.77	0.07206	0	35.79	NNSNSNANISSNIK
					752.97	1503.93	0.055335	0	84.35	FINFDVIVPTLVK
					753	1503.99	0.116265	0	37.4	FINFDVIVPTLVK
					671.403	1340.79	-0.011908	0	55.8	SLSNLNNLLLLK
					673.893	1345.77	-0.025497	0	55.12	TVLAIQNISIFK
					719.331	1436.65	-0.066183	0	52.92	SFGSNFFPIFFK
					535.67	1603.99	0.198546	0	63	SVFHSNFLDVFHR
M011	Complex III subunit cytochrome b (Cob)	343	7.27	14	457.789	913.564	0.109473	0	57.77	GSFFEISK		43905.4	8.72	385
					568.334	1134.65	0.071358	0	51.53	DVNYGWLIR
					568.292	1134.57	-0.013712	0	37.95	DVNYGWLIR
					673.811	1345.61	-0.05978	0	55.34	GLYYNSYITPR
					457.75	913.486	0.031773	0	35.55	GSFFEISK
					567.827	1133.64	-0.94244	0	51.76	DVNYGWLIR
					673.849	1345.68	0.01689	0	42.52	GLYYNSYITPR
M012	mitochondrial ribosomal protein L16 (Rpl16)	193	25.53	8	918.504	1834.99	0.083292	0	34.6	SLGNCNLTSEQLTASLK		16382.2	10.41	141
					575.842	1149.67	0.069969	0	39.08	ALPFWMLTR	ALPFWM[1]LTR
					918.525	1835.04	0.125604	0	55.16	SLGNCNLTSEQLTASLK
					568.2	1134.39	0.779912	0	34.15	ALPFWMLTR
					536.293	1070.57	-0.037925	0	31.73	NVNETLLLR
					567.805	1133.59	-0.010828	0	31.34	ALPFWMLTR
					711.332	2130.97	-0.03747	0	50.6	NNNVYEHDLIHFGDFGLK
M013	Complex I (NADH dehydrogenase) subunit 3 (Nad3)	174	12.71	5	910.973	1819.93	0.184264	0	46.94	NSAYECGFQPFEDTR		14218.1	4.27	118
					911.005	1819.99	0.247714	0	37.44	NSAYECGFQPFEDTR
					910.826	1819.64	-0.11003	0	59.63	NSAYECGFQPFEDTR
M014	mitochondrial ribosomal protein S4 (Rps4)	152	9.09	6	619.878	1237.74	0.035083	0	33.79	NLNYTLLLFK		45142.2	10.51	374
					667.872	1333.73	-0.046655	0	39.76	LLYFPIISVNR
					539.646	1615.92	0.080888	1	54.35	KYQDELWGHIISK
M015	mitochondrial ribosomal protein L2 (Rpl2)]	140	15.02	5	541.367	1080.72	0.137701	0	93.61	AAGSYATIISK		28508.5	10.75	253
					573.865	1145.71	0.122157	0	42.18	INSIELSENK
					484.64	1450.9	0.148032	0	33	YIWNIFGFVHR
					574.351	1146.69	1.09543	0	35.1	INSIELSENK
					541.277	1080.54	-0.042053	0	52.42	AAGSYATIISK
					573.738	1145.46	-0.131273	0	40.53	INSIELSENK
					558.586	1672.74	-0.036669	0	39.81	GVAMNPVDHPHGGGQGK	GVAM[1]NPVDHPHGGGQGK
M016	mitochondrial ribosomal protein S8 (Rps8)	127	18.11	4	584.36	1166.7	0.086607	0	60.37	DSGFLILSTSK		14343.1	10.13	127
					700.363	1398.71	0.077444	0	32.21	GILTDEESNMFK	GILTDEESNM[1]FK
					514.342	1026.67	0.086812	0	36.13	NIAVISTPGR
					692.303	1382.59	-0.046677	0	30.59	GILTDEESNMFK
					584.735	1167.45	0.836319	0	43.05	DSGFLILSTSK
					692.367	1382.72	0.080353	0	48.64	GILTDEESNMFK
M017	mitochondrial ribosomal protein L14 (Rpl14)	109	25.58	3	531.838	1061.66	1.06629	0	37.13	MINVQTVLK	M[1]INVQTVLK	14052	10.95	129
					551.836	1101.66	0.06023	0	49.99	GQVCSAVILR
					747.955	1493.9	0.165945	0	60.16	VADNSGAVFVSCIR
					523.309	1044.6	0.003589	0	31.97	MINVQTVLK
					470.273	938.532	0.055307	0	40.12	WGNFFLR
M018	mitochondrial ribosomal protein L5 (Rpl5)	109	13.56	3	504.315	1006.62	0.071598	0	40.17	NSQASILFK		21749.6	10.21	177
					568.744	1703.21	0.234595	0	71.12	IPLKPTLSAVFNTFR
					586.378	1170.74	0.130115	0	30.05	YLNNMFLIK	YLNNM[1]FLIK
					568.727	1703.16	0.182116	0	50.06	IPLKPTLSAVFNTFR
					951.51	1901	0.069236	0	33.33	NYLLCSINSFNTNTLK
M019	Complex I (NADH dehydrogenase) subunit 5 (Nad5)	104	3.11	4	511.779	1021.54	0.017045	0	51.52	YAYFFLAK		77193	9.12	675
					724.41	1446.81	-0.018092	0	32.65	GLIELFGPLSFVR
M020	mitochondrial ribosomal protein S19 (Rps19)	88	10.26	2	484.838	967.662	0.149502	0	41.18	IGEFVFTR		8974	10.59	78
					484.815	967.616	0.102818	0	53.9	IGEFVFTR
					484.77	967.525	0.012748	0	37.51	IGEFVFTR
					484.667	967.32	-0.192282	0	36.23	IGEFVFTR
M021	mitochondrial ribosomal protein S13 (Rps13)	67	21.01	2	713.922	1425.83	0.140981	0	49.15	LQNFNTFVSDNK		13923.6	10.32	119
					713.894	1425.77	0.083671	0	43.09	LQNFNTFVSDNK
					765.924	1529.83	0.054317	0	42.03	VSSMNFELFSLIK	VSSM[1]NFELFSLIK
					713.852	1425.69	0.001097	0	61.9	LQNFNTFVSDNK
M022	Complex I (NADH dehydrogenase) subunit 4 (Nad4)	67	1.61	2	520.287	1038.56	-0.027267	0	44.02	LVVNYYLR		57730	8.98	497
					712.285	1422.56	-0.138132	0	38.98	VLYNTNFSFYR
M023	mitochondrial ribosomal protein S11 (Rps11)	66	8.67	2	731.43	1460.85	0.046701	0	54.22	NNVFLTITDVIGR		20089.8	11.55	173
					731.382	1460.75	-0.049275	0	60.44	NNVFLTITDVIGR
					457.26	912.506	0.024247	1	46.6	KNYVSFR
					562.312	1122.61	0.023585	1	37.99	RYYLFFSK
M024	mitochondrial ribosomal protein S2 (Rps2)	63	2.56	2	470.322	938.629	0.106618	0	35.67	TNFFLIGK		37183.1	10.21	312
					505.862	1009.71	0.175604	0	44.8	FIFNSINR
					470.316	938.617	0.094338	0	41.17	TNFFLIGK
					470.312	938.609	0.0862	0	37.22	TNFFLIGK
					505.778	1009.54	0.006568	0	33.57	FIFNSINR
M025	Complex I (NADH dehydrogenase) subunit 1 (Nad1)	58	2.17	2	455.82	909.626	0.118789	0	33.02	YAFLGALR		42405.8	6.21	369
					455.744	909.473	-0.034107	0	45.24	YAFLGALR
					455.785	909.556	0.049177	0	32.75	YAFLGALR
M026	putative mitochondrial ribosomal protein S16 (Rps16; Orf92)	57	11.96	2	647.884	1293.75	0.09767	0	57.15	TNNNSYDILLK		10782	10.09	92
					647.807	1293.6	-0.056734	0	30.11	TNNNSYDILLK
					534.256	1599.75	-0.053857	1	38.32	DKHNLPIGSYNQSK
M027	Complex I (NADH dehydrogenase) subunit 6 (Nad6)	55	3.85	2	660.421	1318.83	0.136095	0	30.39	ILELDEVFWR		29796.2	6.1	260
					660.33	1318.64	-0.047371	0	38.58	ILELDEVFWR
M028	mitochondrial ribosomal protein L19 (Rpl19; Orf99)	54	8.16	2	474.811	947.607	1.11687	0	38.16	MAINQINK	M[1]AINQINK	11581.8	10.28	98
					474.778	947.542	1.05124	0	38.61	MAINQINK	M[1]AINQINK
					474.819	947.624	1.13334	0	31.07	MAINQINK	M[1]AINQINK
M029	mitochondrial ribosomal protein S14 (Rps14)	41	12.12	1	667.427	1332.84	0.099964	0	40.62	LLISNNYVNGVK		12036.8	10.66	99
M030	mitochondrial ribosomal protein S7 (Rps7)	39	2.67	1	556.301	1110.59	0.001608	0	39.08	SHGLYFFLK		41585.7	11.12	337
M031	Complex V (ATP synthase) subunit 6 (Atp6)	33	4.05	1	570.845	1139.67	1139.67	1	33	QQINNIVALK		28640.3	9.04	247
M032	mitochondrial ribosomal protein S3 (Rps3)	28	3.02	1	547.328	1092.64	0.0052	0	28	QGLFMLLKK	QGLFM[1]LLKK	36060	10.59	298

## Sheet: (B) Nuclear DNA-Encoded
Supplemental Table S1	Tandem Mass Spectrometry (MS/MS) Data for Purified Acanthamoeba castellanii Mitochondria
	(B) Nuclear Genome-Encoded Proteins
Number	Description	Protein Ion Score	% Sequence Coverage	# Peptides (Redundant)	m/z	Mr (expt)	Delta	# Missed Cleavages	Peptide Ion score	Peptide Sequence	Modifications	Mass	pI	Length
N001	Complex V (ATP synthase) beta subunit (Atp2)	16714	57.79	395	488.307	974.599	0.044264	0	75.11	IGLFGGAGVGK		74172.7	5.85	687
					513.322	1024.63	0.173333	0	56.49	MMDAEIVGK	M[1]M[1]DAEIVGK
					515.826	1029.64	0.091114	0	77.83	LAADLGGGSAAK
					526.35	1050.69	0.114551	1	45.1	AKYDNILSK
					540.799	1079.58	0.107271	0	45.45	EGDFELNEK
					544.856	1087.7	0.070563	0	57.63	VVDLLAPYAK
					559.844	1117.67	0.12384	0	61.48	IDGETDELVK
					579.899	1157.78	0.143739	1	43.53	LAADLGGGSAAKK
					624.396	1246.78	0.142617	1	38.59	SFRVFAEYTK
					624.924	1247.83	0.098485	0	96.09	LILEVAQHLGR
					627.496	1252.98	0.20291	0	71.53	IVQIIGAVVDVK
					654.902	1307.79	0.033781	0	56.62	GPITVPVGAATLGR
					660.896	1319.78	0.193705	0	79.17	AEAESQAVDTDGK
					661.383	1320.75	0.11656	0	75.85	TIAMDATEGLQR	TIAM[1]DATEGLQR
					663.433	1324.85	0.128494	0	48.21	IINVIGDPIDEK
					695.904	1389.79	0.114748	0	70.11	AHGGFSVFAGVGER
					705.443	1408.87	0.100829	0	80.77	VALTGLAVAEYFR
					718.437	1434.86	0.112791	0	110.88	FTQAGSEVSALLGR
					744.458	1486.9	0.059535	0	77.31	TVLIMELINNIAK	TVLIM[1]ELINNIAK
					764.879	1527.74	0.022623	1	59.09	DHELKEFPEDAAK
					787.445	1572.88	0.103621	0	75.41	AALVYGQMNEPPGAR
					832.969	1663.92	-0.039616	1	57.17	DLKGPITVPVGAATLGR
					926.505	1851	0.102636	0	84.86	ELTLDAFNDPSYPELK
					632.029	1893.07	0.182604	0	47.49	EGNDLYHEMITSEVIK	EGNDLYHEM[1]ITSEVIK
					1023.56	2045.11	1.06667	0	97.83	QIAELGIYPAVDPLDSTSR
					695.774	2084.3	0.185713	1	67.12	IINVIGDPIDEKGPIYSNK
					712.385	2134.13	0.09566	1	37.82	TREGNDLYHEMITSEVIK
					764.492	2290.45	0.328531	0	89.48	IPSAVGYQPTLATDMGQLQER	IPSAVGYQPTLATDM[1]GQLQER
					787.447	2359.32	0.078332	0	68.93	FPEDALPPILSALEIQDHNIK
					832.425	2494.25	0.080513	0	66.78	YDHLPEPAFYMVGDIEEVVQK	YDHLPEPAFYM[1]VGDIEEVVQK
					857.875	2570.6	0.232102	0	84.35	NPIHAAPPTLTEQGASDQILVTGIK
					909.48	2725.42	1.06636	1	89.98	SLQDIIAILGMDELSEEDKATVYR	SLQDIIAILGM[1]DELSEEDKATVYR
					910.215	2727.62	1.15297	1	76.47	RNPIHAAPPTLTEQGASDQILVTGIK
					971.836	2912.49	0.126523	1	40.76	ELTLDAFNDPSYPELKEGDFELNEK
					829.427	3313.68	0.974751	1	48.41	VALTGLAVAEYFRDEEGQDVLLFIDNIFR
					488.333	974.652	0.096978	0	62.25	IGLFGGAGVGK
					513.305	1024.6	0.138819	0	42.46	MMDAEIVGK	M[1]M[1]DAEIVGK
					515.84	1029.67	0.120202	0	85.25	LAADLGGGSAAK
					526.329	1050.64	0.072937	1	37.13	AKYDNILSK
					540.799	1079.58	0.106931	0	45.08	EGDFELNEK
					544.836	1087.66	0.029349	0	68.24	VVDLLAPYAK
					559.835	1117.66	0.106074	0	60.75	IDGETDELVK
					627.42	1252.83	0.04994	0	39.57	IVQIIGAVVDVK
					654.936	1307.86	0.102093	0	55.49	GPITVPVGAATLGR
					660.888	1319.76	0.176657	0	72.28	AEAESQAVDTDGK
					661.381	1320.75	0.11268	0	73.47	TIAMDATEGLQR	TIAM[1]DATEGLQR
					663.377	1324.74	0.014824	0	46.31	IINVIGDPIDEK
					457.633	1369.88	0.194446	1	43.34	TLKEGDHIGEGSK
					705.394	1408.77	0.002633	0	99.91	VALTGLAVAEYFR
					718.443	1434.87	0.125121	0	99.15	FTQAGSEVSALLGR
					744.486	1486.96	0.114007	0	67.1	TVLIMELINNIAK	TVLIM[1]ELINNIAK
					510.358	1528.05	0.33128	1	47.56	DHELKEFPEDAAK
					795.432	1588.85	0.08256	0	56.8	AALVYGQMNEPPGAR	AALVYGQM[1]NEPPGAR
					926.476	1850.94	0.043098	0	73.37	ELTLDAFNDPSYPELK
					1023.04	2044.06	0.014858	0	73.3	QIAELGIYPAVDPLDSTSR
					764.527	2290.56	0.432649	0	83.48	IPSAVGYQPTLATDMGQLQER	IPSAVGYQPTLATDM[1]GQLQER
					787.485	2359.43	0.189347	0	56.21	FPEDALPPILSALEIQDHNIK
					832.774	2495.3	1.12741	0	46.25	YDHLPEPAFYMVGDIEEVVQK	YDHLPEPAFYM[1]VGDIEEVVQK
					858.166	2571.48	1.10652	0	87.96	NPIHAAPPTLTEQGASDQILVTGIK
					971.91	2912.71	0.3478	1	33.89	ELTLDAFNDPSYPELKEGDFELNEK
					464.241	926.468	0.02192	0	31.3	ELHDASQK
					488.293	974.571	0.01613	0	88.14	IGLFGGAGVGK
					505.23	1008.44	-0.017404	0	55.61	MMDAEIVGK	MM[1]DAEIVGK
					514.784	1027.55	0.096823	0	37.04	EGDHIGEGSK
					515.787	1029.56	0.014108	0	90.31	LAADLGGGSAAK
					526.319	1050.62	0.051631	1	41.94	AKYDNILSK
					540.77	1079.53	0.048359	0	47.21	EGDFELNEK
					544.809	1087.6	-0.023771	0	59.64	VVDLLAPYAK
					559.773	1117.53	-0.017906	0	49.53	IDGETDELVK
					624.862	1247.71	-0.025559	0	78.82	LILEVAQHLGR
					627.401	1252.79	0.011954	0	63.9	IVQIIGAVVDVK
					653.383	1304.75	0.111753	0	74.41	TIAMDATEGLQR
					654.891	1307.77	0.010459	0	50.31	GPITVPVGAATLGR
					660.76	1319.5	-0.079303	0	67.81	AEAESQAVDTDGK
					663.335	1324.66	-0.068768	0	48.98	IINVIGDPIDEK
					457.636	1369.89	0.203215	1	49.66	TLKEGDHIGEGSK
					464.224	1389.65	-0.028513	0	65.1	AHGGFSVFAGVGER
					705.374	1408.73	-0.038307	0	91.46	VALTGLAVAEYFR
					718.352	1434.69	-0.056691	0	105.5	FTQAGSEVSALLGR
					736.411	1470.81	-0.039694	0	64.57	TVLIMELINNIAK
					764.824	1527.63	-0.087309	1	59.1	DHELKEFPEDAAK
					512.922	1535.74	1.03037	1	38.89	ELHDASQKHDAER
					787.368	1572.72	-0.050239	0	87.83	AALVYGQMNEPPGAR
					833.485	1664.95	0.992638	1	61.06	DLKGPITVPVGAATLGR
					569.927	1706.76	-0.037116	1	54.28	TASKAEAESQAVDTDGK
					926.877	1851.74	0.845104	0	93.7	ELTLDAFNDPSYPELK
					626.666	1876.98	0.089254	0	53.32	EGNDLYHEMITSEVIK
					961.904	1921.79	-0.14889	0	89.06	DEEGQDVLLFIDNIFR
					651.289	1950.85	-0.133144	1	39.93	YDNILSKIDGETDELVK
					682.315	2043.92	-0.125906	0	73.89	QIAELGIYPAVDPLDSTSR
					695.754	2084.24	0.123475	1	75.52	IINVIGDPIDEKGPIYSNK
					1059.94	2117.87	-0.168034	0	73.3	SLQDIIAILGMDELSEEDK
					712.706	2135.1	1.06112	1	53.46	TREGNDLYHEMITSEVIK
					758.995	2273.96	-0.166818	0	75.83	IPSAVGYQPTLATDMGQLQER
					787.345	2359.01	-0.227686	0	61.05	FPEDALPPILSALEIQDHNIK
					810.09	2427.25	-0.144219	1	72.1	IGLFGGAGVGKTVLIMELINNIAK
					827.34	2479	0.820432	0	52.82	YDHLPEPAFYMVGDIEEVVQK
					857.757	2570.25	-0.122225	0	80.52	NPIHAAPPTLTEQGASDQILVTGIK
					909.065	2724.17	-0.178779	1	91.87	SLQDIIAILGMDELSEEDKATVYR	SLQDIIAILGM[1]DELSEEDKATVYR
					910.101	2727.28	0.810215	1	74.28	RNPIHAAPPTLTEQGASDQILVTGIK
					972.067	2913.18	0.819274	1	63	ELTLDAFNDPSYPELKEGDFELNEK
					458.834	915.653	0.150722	1	34.85	KEQEAALK
					467.91	933.806	0.302457	1	36.23	GPIYSNKR
					488.383	974.751	0.196284	0	75.98	IGLFGGAGVGK
					513.362	1024.71	0.253175	0	69.89	MMDAEIVGK	M[1]M[1]DAEIVGK
					514.824	1027.63	0.176571	0	47.69	EGDHIGEGSK
					515.92	1029.82	0.279434	0	79.26	LAADLGGGSAAK
					526.432	1050.85	0.278799	1	61.35	AKYDNILSK
					540.868	1079.72	0.243567	0	48.41	EGDFELNEK
					544.975	1087.94	0.307453	0	60.68	VVDLLAPYAK
					558.393	1114.77	0.172794	1	48.58	EQEAALKAQK
					559.933	1117.85	0.301918	0	53.91	IDGETDELVK
					579.943	1157.87	0.231681	1	48.65	LAADLGGGSAAKK
					624.947	1247.88	0.143819	0	88.3	LILEVAQHLGR
					627.485	1252.96	0.18078	0	67.29	IVQIIGAVVDVK
					653.405	1304.79	0.155299	0	91.93	TIAMDATEGLQR
					655.008	1308	0.245111	0	61.8	GPITVPVGAATLGR
					660.904	1319.79	0.208799	0	84.52	AEAESQAVDTDGK
					663.493	1324.97	0.247398	0	66.72	IINVIGDPIDEK
					685.985	1369.96	0.271624	1	68.34	TLKEGDHIGEGSK
					695.941	1389.87	0.187702	0	68.06	AHGGFSVFAGVGER
					705.571	1409.13	0.355143	0	96.37	VALTGLAVAEYFR
					717.96	1433.91	-0.841255	0	135.28	FTQAGSEVSALLGR
					744.553	1487.09	0.248833	0	83.18	TVLIMELINNIAK	TVLIM[1]ELINNIAK
					765.007	1528	0.278333	1	68.02	DHELKEFPEDAAK
					768.475	1534.94	0.22385	1	70.54	ELHDASQKHDAER
					795.532	1589.05	0.282312	0	81.8	AALVYGQMNEPPGAR	AALVYGQM[1]NEPPGAR
					555.856	1664.55	0.584168	1	55.47	DLKGPITVPVGAATLGR
					854.523	1707.03	0.23561	1	89.27	TASKAEAESQAVDTDGK
					926.626	1851.24	0.34284	0	86.95	ELTLDAFNDPSYPELK
					627.533	1879.58	0.716148	1	52.73	MMDAEIVGKEHYDVAR	M[1]MDAEIVGKEHYDVAR
					632.017	1893.03	0.145515	0	48.35	EGNDLYHEMITSEVIK	EGNDLYHEM[1]ITSEVIK
					962.147	1922.28	0.337196	0	39.37	DEEGQDVLLFIDNIFR
					676.518	2026.53	0.54717	1	47.55	IDGETDELVKELHDASQK
					1023.24	2044.46	0.413334	0	88.48	QIAELGIYPAVDPLDSTSR
					695.876	2084.61	0.491194	1	51.64	IINVIGDPIDEKGPIYSNK
					712.486	2134.44	0.40121	1	54.23	TREGNDLYHEMITSEVIK
					764.586	2290.73	0.608572	0	81	IPSAVGYQPTLATDMGQLQER	IPSAVGYQPTLATDM[1]GQLQER
					787.548	2359.62	0.381104	0	45.68	FPEDALPPILSALEIQDHNIK
					832.561	2494.66	0.488978	0	68.37	YDHLPEPAFYMVGDIEEVVQK	YDHLPEPAFYM[1]VGDIEEVVQK
					852.64	2554.9	0.548864	1	40.85	AEAESQAVDTDGKIVQIIGAVVDVK
					857.961	2570.86	0.490777	0	96.5	NPIHAAPPTLTEQGASDQILVTGIK
					903.902	2708.68	0.3253	1	38.14	SLQDIIAILGMDELSEEDKATVYR
					909.943	2726.81	0.334649	1	72.67	RNPIHAAPPTLTEQGASDQILVTGIK
					781.542	3122.14	0.60558	1	40.11	SILEGKYDHLPEPAFYMVGDIEEVVQK	SILEGKYDHLPEPAFYM[1]VGDIEEVVQK
					1105.52	3313.53	0.826505	1	35.32	VALTGLAVAEYFRDEEGQDVLLFIDNIFR
					458.758	915.501	-0.001298	1	37.38	KEQEAALK
					464.329	926.643	0.197192	0	32.37	ELHDASQK
					488.297	974.58	0.024776	0	30.13	IGLFGGAGVGK
					497.252	992.49	0.023134	0	78.21	MMDAEIVGK
					514.757	1027.5	0.041777	0	45.06	EGDHIGEGSK
					515.814	1029.61	0.067426	0	87.97	LAADLGGGSAAK
					526.299	1050.58	0.012117	1	52.38	AKYDNILSK
					540.732	1079.45	-0.027453	0	46.86	EGDFELNEK
					544.764	1087.51	-0.114885	0	70.06	VVDLLAPYAK
					559.772	1117.53	-0.01988	0	60.83	IDGETDELVK
					624.906	1247.8	0.062239	0	81.31	LILEVAQHLGR
					627.865	1253.71	0.939434	0	64.86	IVQIIGAVVDVK
					653.29	1304.57	-0.073103	0	89.19	TIAMDATEGLQR
					654.87	1307.73	-0.030671	0	60.76	GPITVPVGAATLGR
					660.771	1319.53	-0.056123	0	105.1	AEAESQAVDTDGK
					663.349	1324.68	-0.041348	0	61.89	IINVIGDPIDEK
					695.82	1389.63	-0.05354	0	75.27	AHGGFSVFAGVGER
					705.352	1408.69	-0.082361	0	99.61	VALTGLAVAEYFR
					718.394	1434.77	0.027521	0	121.41	FTQAGSEVSALLGR
					736.395	1470.78	-0.072498	0	83.55	TVLIMELINNIAK
					787.343	1572.67	-0.101381	0	100.88	AALVYGQMNEPPGAR
					926.368	1850.72	-0.17243	0	104.39	ELTLDAFNDPSYPELK
					939.389	1876.76	-0.123462	0	76.37	EGNDLYHEMITSEVIK
					962.393	1922.77	0.829128	0	56.81	DEEGQDVLLFIDNIFR
					1022.96	2043.9	-0.146338	0	78.93	QIAELGIYPAVDPLDSTSR
					717.623	2149.85	-0.183696	1	38.43	TREGNDLYHEMITSEVIK	TREGNDLYHEM[1]ITSEVIK
					759.273	2274.8	0.664314	0	94.22	IPSAVGYQPTLATDMGQLQER
					787.396	2359.17	-0.075391	0	89.17	FPEDALPPILSALEIQDHNIK
					832.369	2494.09	-0.086605	0	70.45	YDHLPEPAFYMVGDIEEVVQK	YDHLPEPAFYM[1]VGDIEEVVQK
					857.76	2570.26	-0.112301	0	98.67	NPIHAAPPTLTEQGASDQILVTGIK
					682.856	2727.39	0.923136	1	96.33	RNPIHAAPPTLTEQGASDQILVTGIK
N002	voltage-dependent ion channel (VDAC)	8587	66.77	194	495.818	989.621	0.112646	0	68.24	FGVHFEVR		33565.4	9.1	319
					503.303	1004.59	0.078532	0	62.9	QSVTAGVESK
					560.337	1118.66	0.02981	0	77.31	TLLSATATVSR
					587.35	1172.69	0.066711	0	67.09	AATHDLTAFVK
					595.85	1189.68	0.050271	0	62.18	TDVVVGTFQPK
					652.412	1302.81	-0.755602	0	82.78	SDAGSVTDGGDAPR
					697.955	1393.9	0.066944	0	88.72	LGLGVAQQLTPAVK
					743.406	1484.8	-0.02728	0	105.98	AELALDNLFVPGVK
					793.921	1585.83	0.001624	0	66.46	LYSLGAHLHYTPSK
					795.415	1588.82	0.089922	0	102.79	ESSFASSLDYDLQK
					816.478	1630.94	0.073833	1	61.23	QANKTDVVVGTFQPK
					826.612	1651.21	0.398789	0	76.58	GLELTGTFDTDNQIK
					869.477	1736.94	0.139202	0	81.26	AQTGASHDLEAAFEYK
					918.529	1835.04	0.111211	0	123.91	ATLGTELNTFDLAGSTPK
					658.711	1973.11	0.146799	0	82.07	HEVGTFTSTFVHNPTTAK
					991.49	1980.97	0.002416	0	134.86	VEVTTSAENGVQFVSSAEK
					704.004	2108.99	-0.069187	1	96.75	VEVTTSAENGVQFVSSAEKK
					1083.62	2165.23	0.097296	0	116.61	YSLAPAQPGTLTTVTGALNYK
					921.481	2761.42	0.07785	1	85.26	GFPSTYKVEVTTSAENGVQFVSSAEK
					503.305	1004.6	0.081244	0	57.72	QSVTAGVESK
					560.373	1118.73	0.102662	0	61.2	TLLSATATVSR
					587.386	1172.76	0.138447	0	57.43	AATHDLTAFVK
					595.893	1189.77	0.137181	0	47.04	TDVVVGTFQPK
					652.883	1303.75	0.187784	0	74.02	SDAGSVTDGGDAPR
					697.975	1393.94	0.106926	0	85.43	LGLGVAQQLTPAVK
					743.435	1484.86	0.031996	0	91.96	AELALDNLFVPGVK
					529.654	1585.94	0.113452	0	53.93	LYSLGAHLHYTPSK
					795.403	1588.79	0.06579	0	73.56	ESSFASSLDYDLQK
					826.439	1650.86	0.053491	0	72.6	GLELTGTFDTDNQIK
					918.512	1835.01	0.078245	0	100.1	ATLGTELNTFDLAGSTPK
					658.691	1973.05	0.087654	0	66.16	HEVGTFTSTFVHNPTTAK
					991.554	1981.09	0.129512	0	51.01	VEVTTSAENGVQFVSSAEK
					1083.61	2165.2	0.063432	0	102.82	YSLAPAQPGTLTTVTGALNYK
					495.781	989.548	0.039988	0	59.93	FGVHFEVR
					503.281	1004.55	0.032752	0	61.69	QSVTAGVESK
					531.762	1061.51	0.964855	1	34.89	FGVHFEVRA
					560.34	1118.67	0.035964	0	66.82	TLLSATATVSR
					587.313	1172.61	-0.008427	0	50.4	AATHDLTAFVK
					595.841	1189.67	0.033197	0	47.65	TDVVVGTFQPK
					652.753	1303.49	-0.072184	0	73.01	SDAGSVTDGGDAPR
					697.915	1393.81	-0.014432	0	82.33	LGLGVAQQLTPAVK
					743.9	1485.79	0.961598	0	86.21	AELALDNLFVPGVK
					529.49	1585.45	-0.377027	0	41.71	LYSLGAHLHYTPSK
					795.301	1588.59	-0.138828	0	61.54	ESSFASSLDYDLQK
					826.836	1651.66	0.846839	0	68.69	GLELTGTFDTDNQIK
					1084.01	2166	0.866096	0	75.51	YSLAPAQPGTLTTVTGALNYK
					503.36	1004.7	0.191058	0	54.09	QSVTAGVESK
					560.477	1118.94	0.30924	0	82.41	TLLSATATVSR
					587.451	1172.89	0.267531	0	48.88	AATHDLTAFVK
					595.958	1189.9	0.267947	0	54.73	TDVVVGTFQPK
					652.915	1303.82	0.252026	0	76.06	SDAGSVTDGGDAPR
					698.069	1394.12	0.293784	0	91.95	LGLGVAQQLTPAVK
					743.516	1485.02	0.194198	0	89.1	AELALDNLFVPGVK
					795.54	1589.07	0.339766	0	77.35	ESSFASSLDYDLQK
					580.082	1737.23	0.424754	0	36.69	AQTGASHDLEAAFEYK
					918.597	1835.18	0.247455	0	104.89	ATLGTELNTFDLAGSTPK
					658.81	1973.41	0.4446	0	43.17	HEVGTFTSTFVHNPTTAK
					991.628	1981.24	0.277772	0	59.85	VEVTTSAENGVQFVSSAEK
					1083.77	2165.53	0.39561	0	72.38	YSLAPAQPGTLTTVTGALNYK
					495.757	989.5	-0.00788	0	62.4	FGVHFEVR
					503.228	1004.44	-0.071394	0	60.28	QSVTAGVESK
					560.204	1118.39	-0.236066	0	77.48	TLLSATATVSR
					587.315	1172.62	-0.003525	0	73.75	AATHDLTAFVK
					595.799	1189.58	-0.049983	0	66.53	TDVVVGTFQPK
					652.361	1302.71	-0.857216	0	102.27	SDAGSVTDGGDAPR
					697.897	1393.78	-0.050108	0	91.41	LGLGVAQQLTPAVK
					743.402	1484.79	-0.03507	0	111.61	AELALDNLFVPGVK
					793.824	1585.63	-0.192094	0	65.21	LYSLGAHLHYTPSK
					795.321	1588.63	-0.098912	0	107.79	ESSFASSLDYDLQK
					869.395	1736.78	-0.024694	0	94.57	AQTGASHDLEAAFEYK
					918.436	1834.86	-0.073055	0	129.98	ATLGTELNTFDLAGSTPK
					658.659	1972.95	-0.010389	0	72.16	HEVGTFTSTFVHNPTTAK
					991.439	1980.86	-0.101206	0	109.53	VEVTTSAENGVQFVSSAEK
					1083.47	2164.92	-0.217406	0	116.08	YSLAPAQPGTLTTVTGALNYK
N003	Hsp60	8233	50.78	196	474.265	946.516	0.007231	0	52.42	ITDALSATR		60811.6	5.91	575
					481.265	960.516	0.038556	1	46.05	APGFGDNRK
					493.256	984.497	0.030394	0	40.43	FDQGYISR
					537.236	1072.46	0.985477	0	35.11	TTSSYEQEK
					538.823	1075.63	0.043666	1	72.41	KVTTTEEIR
					591.753	1181.49	-0.076208	0	48.89	YMNMGAQLVR
					609.87	1217.73	0.089704	1	34.91	DRITDALSATR
					616.829	1231.64	0.038568	0	81.96	VGGATEVEVSER
					624.3	1246.59	-0.019556	0	60.46	VVAAGMNPMDVK	VVAAGMNPM[1]DVK
					624.339	1246.66	0.065247	0	54.86	CEQITEALQR
					630.838	1259.66	-0.011157	0	99.42	VGSQGVITVTDGK
					644.859	1287.7	0.020539	0	70.9	NVVLEQSFGAPK
					707.419	1412.82	0.035482	0	73.72	GVDQAVSIVVGELK
					729.35	1456.69	0.005382	1	46.09	DKYMNMGAQLVR	DKYM[1]NM[1]GAQLVR
					745.857	1489.7	-0.034263	0	79.57	TLENEVEVIEGMK
					514.744	1541.21	0.327143	1	64.96	GVDQAVSIVVGELKK
					801.421	1600.83	-0.003037	0	126.85	GVDSLTDAVQTTLGPK
					816.988	1631.96	0.150879	0	93.22	ANDVAGDGTTTATVLAR
					837.896	1673.78	1.01275	0	95.23	CEYEDALFLLTDGK
					920.963	1839.91	0.954473	0	39.73	ISSIHSLLPCLEEVSR
					938.003	1873.99	-0.035202	0	79.04	AAVEEGIVPGGGVALLHASK
					1036.07	2070.12	0.045583	0	129.28	ALEGVTGANADQTSGIQLVAR
					773.405	2317.19	0.009241	0	77.21	NNLQDIAVLTGATVVSEEMGLK	NNLQDIAVLTGATVVSEEM[1]GLK
					775.03	2322.07	0.925048	0	53.97	QVATLSANSDDSIGSLIATAMEK
					775.076	2322.21	1.06372	1	43.81	KVIISSDDTIIMDGGGNSENIK	KVIISSDDTIIM[1]DGGGNSENIK
					825.407	2473.2	1.014	1	73.07	TLENEVEVIEGMKFDQGYISR	TLENEVEVIEGM[1]KFDQGYISR
					897.408	2689.2	0.027788	0	40.45	ILQSTDAHWGYNAQTDEYGDMFK
					474.272	946.53	0.021875	0	60.37	ITDALSATR
					474.785	947.555	0.063067	0	47.17	VTTTEEIR
					481.302	960.589	0.111752	1	35.67	APGFGDNRK
					493.301	984.587	0.120146	0	52.37	FDQGYISR
					516.826	1031.64	1.03517	1	36.42	ITKDGVTVAK
					536.788	1071.56	0.088857	0	53.91	TTSSYEQEK
					538.853	1075.69	0.1046	1	76.38	KVTTTEEIR
					616.98	1231.95	0.341016	0	92.97	VGGATEVEVSER
					624.342	1246.67	0.071179	0	69.39	CEQITEALQR
					630.887	1259.76	0.087171	0	90.82	VGSQGVITVTDGK
					632.367	1262.72	0.120549	0	63.21	VVAAGMNPMDVK	VVAAGM[1]NPM[1]DVK
					644.52	1287.03	-0.656841	0	63.05	NVVLEQSFGAPK
					454.288	1359.84	0.143163	1	33.5	VGGATEVEVSERK
					707.098	1412.18	-0.606692	0	48.06	GVDQAVSIVVGELK
					729.378	1456.74	0.061212	1	37.59	DKYMNMGAQLVR	DKYM[1]NM[1]GAQLVR
					753.897	1505.78	0.050218	0	39.04	TLENEVEVIEGMK	TLENEVEVIEGM[1]K
					514.743	1541.21	0.323894	1	55.45	GVDQAVSIVVGELKK
					801.481	1600.95	0.116299	0	126.62	GVDSLTDAVQTTLGPK
					816.981	1631.95	0.135739	0	104.26	ANDVAGDGTTTATVLAR
					837.432	1672.85	0.084821	0	86.99	CEYEDALFLLTDGK
					614.029	1839.07	0.109034	0	72.53	ISSIHSLLPCLEEVSR
					625.77	1874.29	0.261967	0	72.87	AAVEEGIVPGGGVALLHASK
					1036.05	2070.09	0.022757	0	142.51	ALEGVTGANADQTSGIQLVAR
					773.7	2318.08	0.894646	0	51.47	NNLQDIAVLTGATVVSEEMGLK	NNLQDIAVLTGATVVSEEM[1]GLK
					816.137	2445.39	0.11105	1	48.27	KNNLQDIAVLTGATVVSEEMGLK	KNNLQDIAVLTGATVVSEEM[1]GLK
					825.176	2472.51	0.322699	1	39.86	TLENEVEVIEGMKFDQGYISR	TLENEVEVIEGM[1]KFDQGYISR
					902.779	2705.32	0.145044	0	45.03	ILQSTDAHWGYNAQTDEYGDMFK	ILQSTDAHWGYNAQTDEYGDM[1]FK
					474.78	947.545	1.0371	0	52.59	ITDALSATR
					493.751	985.488	1.02148	0	34.98	FDQGYISR
					624.299	1246.58	-0.013275	0	51.12	CEQITEALQR
					630.798	1259.58	-0.090413	0	77.43	VGSQGVITVTDGK
					644.825	1287.64	-0.046863	0	54.87	NVVLEQSFGAPK
					801.39	1600.77	-0.065367	0	101.34	GVDSLTDAVQTTLGPK
					474.354	946.694	0.185833	0	57.96	ITDALSATR
					475.307	948.599	1.10675	0	56.53	VTTTEEIR
					481.355	960.695	0.217604	1	34.01	APGFGDNRK
					493.354	984.694	0.227148	0	47.96	FDQGYISR
					538.917	1075.82	0.232548	1	47.45	KVTTTEEIR
					599.907	1197.8	0.235545	0	44.45	YMNMGAQLVR	YM[1]NMGAQLVR
					616.388	1230.76	0.151388	0	71.33	VVAAGMNPMDVK
					616.95	1231.89	0.280612	0	85.62	VGGATEVEVSER
					624.462	1246.91	0.311769	0	60.69	CEQITEALQR
					631.003	1259.99	0.318357	0	100.92	VGSQGVITVTDGK
					644.908	1287.8	0.119905	0	68.72	NVVLEQSFGAPK
					671.465	1340.91	0.257269	1	34.81	TTSSYEQEKLR
					707.561	1413.11	0.320194	0	75.93	GVDQAVSIVVGELK
					710.505	1419	0.294126	1	50.26	VVAAGMNPMDVKR	VVAAGM[1]NPM[1]DVKR
					729.513	1457.01	0.331752	1	46.74	DKYMNMGAQLVR	DKYM[1]NM[1]GAQLVR
					745.956	1489.9	0.163111	0	102.59	TLENEVEVIEGMK
					514.792	1541.35	0.471374	1	44.82	GVDQAVSIVVGELKK
					801.522	1601.03	0.198681	0	125.89	GVDSLTDAVQTTLGPK
					816.976	1631.94	0.126331	0	93.95	ANDVAGDGTTTATVLAR
					837.565	1673.12	0.350381	0	100.88	CEYEDALFLLTDGK
					614.17	1839.49	0.531257	0	59.07	ISSIHSLLPCLEEVSR
					625.817	1874.43	0.404167	0	70.7	AAVEEGIVPGGGVALLHASK
					1036.17	2070.32	0.252229	0	143.49	ALEGVTGANADQTSGIQLVAR
					1097.66	2193.31	0.259377	0	60.44	VIISSDDTIIMDGGGNSENIK	VIISSDDTIIM[1]DGGGNSENIK
					769.44	2305.3	0.151017	1	53.02	KVIISSDDTIIMDGGGNSENIK
					1159.83	2317.64	0.454603	0	84.47	NNLQDIAVLTGATVVSEEMGLK	NNLQDIAVLTGATVVSEEM[1]GLK
					1161.72	2321.42	0.281561	0	66.36	QVATLSANSDDSIGSLIATAMEK
					810.925	2429.75	0.469249	1	72.75	KNNLQDIAVLTGATVVSEEMGLK
					825.147	2472.42	0.235423	1	52.43	TLENEVEVIEGMKFDQGYISR	TLENEVEVIEGM[1]KFDQGYISR
					845.657	2533.95	0.630688	0	52.53	TAIDAAASVSSLMTTTEAIVVELPK	TAIDAAASVSSLM[1]TTTEAIVVELPK
					902.839	2705.49	0.32409	0	43.69	ILQSTDAHWGYNAQTDEYGDMFK	ILQSTDAHWGYNAQTDEYGDM[1]FK
					474.626	947.237	0.729093	0	65.96	ITDALSATR
					474.784	947.553	0.060587	0	38.89	VTTTEEIR
					481.26	960.506	0.028354	1	31.85	APGFGDNRK
					493.284	984.554	0.087262	0	58.46	FDQGYISR
					536.711	1071.41	-0.065409	0	38.39	TTSSYEQEK
					538.782	1075.55	-0.038486	1	72.45	KVTTTEEIR
					599.84	1197.67	0.101985	0	64.98	YMNMGAQLVR	YM[1]NMGAQLVR
					616.279	1230.54	-0.066562	0	67.5	VVAAGMNPMDVK
					616.846	1231.68	0.073488	0	101.39	VGGATEVEVSER
					624.296	1246.58	-0.020059	0	71.73	CEQITEALQR
					630.875	1259.74	0.063807	0	113.2	VGSQGVITVTDGK
					644.269	1286.52	-1.15938	0	67.86	NVVLEQSFGAPK
					707.335	1412.66	-0.131104	0	59.56	GVDQAVSIVVGELK
					745.786	1489.56	-0.176715	0	89.69	TLENEVEVIEGMK
					514.666	1540.98	0.093665	1	57.05	GVDQAVSIVVGELKK
					785.438	1568.86	-0.027203	1	77.98	RGVDQAVSIVVGELK
					801.355	1600.7	-0.135369	0	127	GVDSLTDAVQTTLGPK
					816.862	1631.71	-0.101805	0	104.66	ANDVAGDGTTTATVLAR
					837.348	1672.68	-0.084499	0	88.29	CEYEDALFLLTDGK
					613.922	1838.74	-0.211756	0	91.32	ISSIHSLLPCLEEVSR
					625.996	1874.97	0.939811	0	74.35	AAVEEGIVPGGGVALLHASK
					1036.45	2070.88	0.809025	0	129.16	ALEGVTGANADQTSGIQLVAR
					774.66	2320.96	-0.18392	0	60.86	QVATLSANSDDSIGSLIATAMEK
					897.364	2689.07	-0.104053	0	32.49	ILQSTDAHWGYNAQTDEYGDMFK
N004	phosphoenolpyruvate carboxykinase, GTP	8186	51.17	226	465.366	928.717	0.142602	1	40.63	KLIEWLK		70908.3	8.51	643
					481.748	961.481	0.008236	0	34.57	EPAAHPNAR
					488.813	975.611	0.085531	0	55.06	RPNSYLAR
					493.786	985.558	0.104467	0	40.97	TYICSTNK
					508.239	1014.46	0.022524	0	39.81	YTEQFGDR
					532.841	1063.67	0.048638	0	37.59	LPAHLISWK
					564.835	1127.66	0.064016	0	47.04	IFFVNWFR
					583.788	1165.56	0.021984	0	45.03	WIFDQTDNK
					589.36	1176.71	0.112329	0	40.65	YIVHYPETR
					628.348	1254.68	0.075588	0	78.2	YIAAAFPSACGK
					681.911	1361.81	0.146434	0	56.54	QLFEVNPSDWK
					692.799	1383.58	-0.058015	0	61.4	ADAGPTNNWVDPK
					703.362	1404.71	0.038702	0	64.1	IETVGDDIAWMR
					789.87	1577.73	-0.013812	0	89.67	FTTPADQCPVLDSK
					532.292	1593.86	0.040458	1	31.85	YTEQFGDRLPAGLK
					851.425	1700.84	-0.011042	0	112.88	EGALDTSGLDVSPEAIK
					856.891	1711.77	0.008732	0	55.78	GADGSFLWPGYGENSR
					882.541	1763.07	0.175281	0	96.78	IGVEITDSPYVVANMR
					886.49	1770.97	0.108619	0	81.9	EIWSYGSGYGGNALLGK
					921.536	1841.06	0.110899	0	78.61	WEDPQGVPISAILFGGR
					633.965	1898.87	-0.080692	1	54.37	EIWSYGSGYGGNALLGKK
					957.006	1912	0.04936	0	44.99	TMYVVPFSMGPVGSPLSK	TM[1]YVVPFSMGPVGSPLSK
					719.067	2154.18	1.17471	0	58.49	LLQPSAVHICDGSVEEDER
					976.158	2925.45	1.03982	0	48.8	QVFDALGSDGDFVPCVHSVGAPLQPGQK
					741.761	2963.01	-0.502956	1	35.03	IASVQARDEGWLAEHMLILGITNPEGK	IASVQARDEGWLAEHM[1]LILGITNPEGK
					1161.69	3482.03	0.330605	0	45	TVVPLVYQAFDWEHGTYIGSSIGSEVTAAAEGK
					481.759	961.504	0.031004	0	50.97	EPAAHPNAR
					489.322	976.629	1.10386	0	49.56	RPNSYLAR
					493.793	985.571	0.116691	0	40.84	TYICSTNK
					508.249	1014.48	0.043206	0	53.16	YTEQFGDR
					509.348	1016.68	0.127178	0	32.77	ETPIGYIPK
					524.314	1046.61	0.109557	1	33.98	GKDWTPESK
					564.839	1127.66	0.07223	0	50.97	IFFVNWFR
					586.334	1170.65	0.111803	1	60.35	RYTEQFGDR
					628.367	1254.72	0.111782	0	91.69	YIAAAFPSACGK
					681.913	1361.81	0.15086	0	52.99	QLFEVNPSDWK
					692.89	1383.77	0.123313	0	58.47	ADAGPTNNWVDPK
					703.399	1404.78	0.112636	0	69.47	IETVGDDIAWMR
					789.938	1577.86	0.122394	0	69.69	FTTPADQCPVLDSK
					532.41	1594.21	0.393093	1	30.06	YTEQFGDRLPAGLK
					803.449	1604.88	0.114793	0	65.83	TNLAMMNPTLPGWK	TNLAM[1]M[1]NPTLPGWK
					851.48	1700.94	0.098058	0	102.9	EGALDTSGLDVSPEAIK
					856.962	1711.91	0.150352	0	76	GADGSFLWPGYGENSR
					882.554	1763.09	0.201933	0	101.68	IGVEITDSPYVVANMR
					886.497	1770.98	0.120849	0	109.56	EIWSYGSGYGGNALLGK
					921.525	1841.04	0.088793	0	59.51	WEDPQGVPISAILFGGR
					948.999	1895.98	0.031513	0	52.25	TMYVVPFSMGPVGSPLSK
					718.743	2153.21	0.202281	0	65.95	LLQPSAVHICDGSVEEDER
					742.018	2223.03	0.927044	0	57.3	DEGWLAEHMLILGITNPEGK
					796.069	2385.19	0.063803	1	32.97	DVPWPCNPDKYIVHYPETR
					976.154	2925.44	1.02699	0	42.21	QVFDALGSDGDFVPCVHSVGAPLQPGQK
					565.239	1128.46	0.870892	0	46.76	IFFVNWFR
					628.252	1254.49	-0.116518	0	70.78	YIAAAFPSACGK
					886.47	1770.93	0.067795	0	75.51	EIWSYGSGYGGNALLGK
					628.401	1254.79	0.180112	0	35.3	YIAAAFPSACGK
					851.541	1701.07	0.220392	0	57.2	EGALDTSGLDVSPEAIK
					460.323	918.631	-0.776222	0	40.02	EEVQEMR
					465.294	928.573	-0.002048	1	43.78	KLIEWLK
					488.798	975.581	0.056045	0	47.06	RPNSYLAR
					493.743	985.472	0.018431	0	40.57	TYICSTNK
					508.201	1014.39	-0.053842	0	60.34	YTEQFGDR
					524.264	1046.51	0.010059	1	38.98	GKDWTPESK
					532.896	1063.78	0.159566	0	39.53	LPAHLISWK
					564.268	1126.52	-1.0705	0	51.04	IFFVNWFR
					583.755	1165.5	-0.044964	0	47.51	WIFDQTDNK
					586.286	1170.56	0.014795	1	67.37	RYTEQFGDR
					589.305	1176.6	0.002709	0	58.69	YIVHYPETR
					614.225	1226.44	-0.103575	0	41.6	DVPWPCNPDK
					628.833	1255.65	1.04434	0	32.79	YIAAAFPSACGK
					681.828	1361.64	-0.019438	0	63.79	QLFEVNPSDWK
					693.331	1384.65	1.00536	0	58.14	ADAGPTNNWVDPK
					703.263	1404.51	-0.159358	0	86.12	IETVGDDIAWMR
					512.07	1533.19	-0.59187	1	33.94	SGFRQGGAATAWGLR
					787.404	1572.79	0.014024	0	69.62	TNLAMMNPTLPGWK
					789.815	1577.61	-0.124748	0	69.14	FTTPADQCPVLDSK
					851.366	1700.72	-0.129964	0	112.77	EGALDTSGLDVSPEAIK
					856.811	1711.61	-0.152156	0	56.49	GADGSFLWPGYGENSR
					886.437	1770.86	0.001803	0	103.87	EIWSYGSGYGGNALLGK
					921.41	1840.81	-0.141759	0	96.24	WEDPQGVPISAILFGGR
					718.67	2152.99	-0.017691	0	73.86	LLQPSAVHICDGSVEEDER
					741.93	2222.77	0.664133	0	43.63	DEGWLAEHMLILGITNPEGK
					1062.78	3185.31	-0.210281	0	52.13	LYAINPENGFFGVAPGTSMSSNPNAMATTVK
N005	malate dehydrogenase, bacterial type	8025	50.88	217	453.229	904.444	-0.025035	0	55.24	IASGEMLGK		49006.3	9.06	454
					465.313	928.612	0.089334	0	43.68	TTDPAALLK
					479.293	956.572	0.079368	0	50.03	QTVPEIDR
					481.31	960.606	1.10267	1	45.79	KQGNLGSEK
					543.35	1084.68	0.060503	1	56.3	RTTDPAALLK
					551.865	1101.72	0.10604	0	68.28	ALEGVIMELK
					603.848	1205.68	0.077914	0	64.57	ENANIFSVQGK
					609.809	1217.6	3.1e-05	0	41.4	DTFIPDVQQR
					739.463	1476.91	0.129881	1	74.03	TTDPAALLKEQYK
					544.313	1629.92	0.164171	0	92.77	GSSSAASAANAAIEHMR
					566.001	1694.98	0.135676	0	90.86	AFEGADFAMLVGAKPR	AFEGADFAM[1]LVGAKPR
					849.449	1696.88	-0.014358	0	109.4	VTVTGAAGAIGYAMLFR
					867.032	1732.05	0.134399	1	75.2	GDLLKENANIFSVQGK
					898.931	1795.85	0.052219	0	57.78	GTNGQWTSMGVWTGNGK	GTNGQWTSM[1]GVWTGNGK
					601.838	1802.49	0.585691	1	88.96	TNDELVSEKNGVGELAK
					620.403	1858.19	0.149326	0	91.83	HQPVILQLLELEPAMK
					966.05	1930.09	0.16085	0	73.42	DCAFPLLHGVTASSDVNK
					694.758	2081.25	0.154271	0	95.05	YMAELEKPGAGPLSAVPPVR
					857.576	2569.71	0.388578	0	89.89	VCVVGNPANTNALIASANAPNIHPR
					862.465	2584.37	0.127046	0	65.93	FAIWGNHSATQYPDISHTQINGK
					460.77	919.525	-0.938223	0	57.2	IASGEMLGK	IASGEM[1]LGK
					465.266	928.517	-0.00562	0	30.54	TTDPAALLK
					479.299	956.584	0.091318	0	53.03	QTVPEIDR
					480.81	959.605	0.101842	1	36	KQGNLGSEK
					517.33	1032.64	0.099679	0	54.98	ALSSVGDSAVK
					517.806	1033.6	0.103706	0	46.56	TNDELVSEK
					543.393	1084.77	0.147035	1	48.21	RTTDPAALLK
					551.88	1101.75	0.135124	0	56.15	ALEGVIMELK
					603.892	1205.77	0.165668	0	60.8	ENANIFSVQGK
					609.882	1217.75	0.144601	0	44.45	DTFIPDVQQR
					493.356	1477.05	0.264231	1	38.15	TTDPAALLKEQYK
					815.909	1629.8	0.049781	0	83.85	GSSSAASAANAAIEHMR
					560.672	1679	0.145319	0	76.14	AFEGADFAMLVGAKPR
					867.496	1732.98	1.06281	1	52.12	GDLLKENANIFSVQGK
					601.71	1802.11	0.202408	1	62.63	TNDELVSEKNGVGELAK
					626.053	1875.14	1.10467	0	43.93	HQPVILQLLELEPAMK	HQPVILQLLELEPAM[1]K
					695.091	2082.25	1.15462	0	60.49	YMAELEKPGAGPLSAVPPVR
					857.47	2569.39	0.068979	0	72.89	VCVVGNPANTNALIASANAPNIHPR
					453.24	904.465	-0.003321	0	44.25	IASGEMLGK
					465.301	928.587	0.064348	0	47.22	TTDPAALLK
					479.26	956.506	0.012854	0	51.15	QTVPEIDR
					510.766	1019.52	0.011183	1	34.68	CKVTDIER
					517.26	1032.51	-0.039699	0	59.02	ALSSVGDSAVK
					517.732	1033.45	-0.042428	0	66.33	TNDELVSEK
					543.393	1084.77	0.148047	1	44.41	RTTDPAALLK
					559.837	1117.66	0.054066	0	53.99	ALEGVIMELK	ALEGVIM[1]ELK
					603.777	1205.54	-0.06476	0	61.06	ENANIFSVQGK
					609.752	1217.49	-0.114679	0	41.75	DTFIPDVQQR
					739.862	1477.71	0.928029	1	58.69	TTDPAALLKEQYK
					848.34	1694.67	-0.17961	0	99.78	AFEGADFAMLVGAKPR	AFEGADFAM[1]LVGAKPR
					857.417	1712.82	-0.071585	0	45.37	VTVTGAAGAIGYAMLFR	VTVTGAAGAIGYAM[1]LFR
					866.909	1731.8	-0.111939	1	91.39	GDLLKENANIFSVQGK
					898.836	1795.66	-0.136515	0	61.6	GTNGQWTSMGVWTGNGK	GTNGQWTSM[1]GVWTGNGK
					601.62	1801.84	-0.067613	1	78.62	TNDELVSEKNGVGELAK
					620.28	1857.82	-0.220448	0	71.11	HQPVILQLLELEPAMK
					644.28	1929.82	-0.107274	0	65.23	DCAFPLLHGVTASSDVNK
					694.71	2081.11	0.01034	0	79.57	YMAELEKPGAGPLSAVPPVR
					857.46	2569.36	0.039822	0	73.39	VCVVGNPANTNALIASANAPNIHPR
					453.374	904.734	0.264911	0	62.43	IASGEMLGK
					465.44	928.866	0.34348	0	41.24	TTDPAALLK
					472.387	942.759	0.233846	1	33.29	NGVGELAKR
					472.849	943.684	0.163639	1	32.54	VANRDTLR
					479.344	956.673	0.179878	0	47.9	QTVPEIDR
					510.904	1019.79	0.287347	1	42.17	CKVTDIER
					517.336	1032.66	-0.834606	0	55.37	TNDELVSEK
					517.358	1032.7	0.155471	0	54.75	ALSSVGDSAVK
					528.931	1055.85	0.213863	1	51.14	GIAQLADKLK
					543.447	1084.88	0.255803	1	54.84	RTTDPAALLK
					559.933	1117.85	0.245192	0	56.5	ALEGVIMELK	ALEGVIM[1]ELK
					603.461	1204.91	-0.69758	0	54.76	ENANIFSVQGK
					609.891	1217.77	0.162687	0	49.6	DTFIPDVQQR
					739.527	1477.04	0.256259	1	53.95	TTDPAALLKEQYK
					823.996	1645.98	0.229639	0	100.78	GSSSAASAANAAIEHMR	GSSSAASAANAAIEHM[1]R
					848.532	1695.05	0.204078	0	111.8	AFEGADFAMLVGAKPR	AFEGADFAM[1]LVGAKPR
					849.594	1697.17	0.27694	0	95.91	VTVTGAAGAIGYAMLFR
					867.046	1732.08	0.161339	1	76.21	GDLLKENANIFSVQGK
					601.793	1802.36	0.452446	1	62.49	TNDELVSEKNGVGELAK
					625.846	1874.51	0.481346	0	85.18	HQPVILQLLELEPAMK	HQPVILQLLELEPAM[1]K
					644.432	1930.27	0.348864	0	54.41	DCAFPLLHGVTASSDVNK
					694.8	2081.38	0.280196	0	86.71	YMAELEKPGAGPLSAVPPVR
					725.902	2174.68	0.666629	1	39.48	GSSSAASAANAAIEHMRDWVK	GSSSAASAANAAIEHM[1]RDWVK
					857.571	2569.69	0.372732	0	92.2	VCVVGNPANTNALIASANAPNIHPR
					453.238	904.461	-0.007471	0	62.23	IASGEMLGK
					465.249	928.484	-0.03893	0	51.46	TTDPAALLK
					479.184	956.353	-0.140114	0	58.8	QTVPEIDR
					480.289	958.564	-0.939156	1	43.36	KQGNLGSEK
					517.273	1032.53	-0.013207	0	66.56	ALSSVGDSAVK
					517.795	1033.58	0.083224	0	56.5	TNDELVSEK
					543.305	1084.6	-0.028915	1	64.31	RTTDPAALLK
					551.819	1101.62	0.012956	0	75.31	ALEGVIMELK
					603.766	1205.52	-0.087044	0	70.59	ENANIFSVQGK
					609.788	1217.56	-0.042889	0	42.36	DTFIPDVQQR
					815.91	1629.81	0.052567	0	128.03	GSSSAASAANAAIEHMR
					891.372	1780.73	0.930512	0	68.74	GTNGQWTSMGVWTGNGK
					601.999	1802.97	1.069	1	36.29	TNDELVSEKNGVGELAK
					620.316	1857.93	-0.112484	0	87.53	HQPVILQLLELEPAMK
					644.619	1930.84	0.909621	0	67.97	DCAFPLLHGVTASSDVNK
					694.95	2081.83	0.730181	0	102.31	YMAELEKPGAGPLSAVPPVR
					857.394	2569.16	-0.158724	0	83.92	VCVVGNPANTNALIASANAPNIHPR
					862.721	2585.14	0.894398	0	36.39	FAIWGNHSATQYPDISHTQINGK
N006	mitochondrial carrier AcMC1 (ADP/ATP translocator)	7709	38.66	201	452.383	902.751	0.192281	0	52.93	LQVLVFGK		33999.7	9.73	313
					462.777	923.539	0.085151	1	40.24	GIGDCFKK
					490.302	978.59	0.076617	0	53.96	SDGIVGLYR
					566.768	1131.52	0.060452	0	51.62	MMMTSGEAVK	M[1]M[1]M[1]TSGEAVK
					588.334	1174.65	0.055401	0	87.2	SSAHAFSEIVK
					596.37	1190.72	0.095392	0	87.22	AVAGAGVLAGYDK
					615.833	1229.65	0.043348	0	55.57	QFNGLFDVYK
					652.397	1302.78	0.087054	1	66.25	SSAHAFSEIVKK
					661.464	1320.91	0.173259	1	46.24	TLKSDGIVGLYR
					679.942	1357.87	0.166337	1	54.85	QFNGLFDVYKK
					680.925	1359.83	0.128208	0	71.3	LLIQNQDEMLK	LLIQNQDEM[1]LK
					682.402	1362.79	0.09723	0	101.02	VIAEEGFGSLWR
					723.927	1445.84	0.105515	0	85.38	YFPTQALNFAFK
					746.432	1490.85	0.060333	1	39.72	KVIAEEGFGSLWR
					499.951	1496.83	0.096629	1	36.66	LAEPYKGIGDCFK
					749.428	1496.84	0.061071	0	97.45	GFNISCVGIIVYR
					655.739	1964.19	0.211017	1	60.03	YFPTQALNFAFKDQFK
					692.761	2075.26	0.084131	1	83.02	AVAGAGVLAGYDKLQVLVFGK
					1101.13	2200.24	0.128558	0	106.8	NDLTSFLIDFLMGGVSAAVSK	NDLTSFLIDFLM[1]GGVSAAVSK
					734.474	2200.4	0.225345	1	41.48	VIAEEGFGSLWRGNLANVLR
					777.181	2328.52	0.317596	1	104	KNDLTSFLIDFLMGGVSAAVSK	KNDLTSFLIDFLM[1]GGVSAAVSK
					490.304	978.594	0.080575	0	39.26	SDGIVGLYR
					566.795	1131.58	0.115228	0	52.99	MMMTSGEAVK	M[1]M[1]M[1]TSGEAVK
					588.336	1174.66	0.058589	0	66.89	SSAHAFSEIVK
					596.351	1190.69	0.057736	0	68.26	AVAGAGVLAGYDK
					615.876	1229.74	0.129484	0	44.4	QFNGLFDVYK
					680.9	1359.78	0.078134	0	53.71	LLIQNQDEMLK	LLIQNQDEM[1]LK
					682.394	1362.77	0.080844	0	100.33	VIAEEGFGSLWR
					723.927	1445.84	0.104139	0	70.3	YFPTQALNFAFK
					452.291	902.568	0.009499	0	45.47	LQVLVFGK
					490.266	978.517	0.003267	0	61.15	SDGIVGLYR
					558.729	1115.44	-0.023509	0	59.48	MMMTSGEAVK	M[1]M[1]MTSGEAVK
					588.297	1174.58	-0.018753	0	61.27	SSAHAFSEIVK
					596.34	1190.67	0.036812	0	88.23	AVAGAGVLAGYDK
					615.786	1229.56	-0.050364	0	65.52	QFNGLFDVYK
					652.33	1302.65	-0.047078	1	31.47	SSAHAFSEIVKK
					679.83	1357.65	-0.057085	1	57.53	QFNGLFDVYKK
					680.819	1359.62	-0.082856	0	72.3	LLIQNQDEMLK	LLIQNQDEM[1]LK
					682.358	1362.7	0.009092	0	100.13	VIAEEGFGSLWR
					723.863	1445.71	-0.023397	0	65.54	YFPTQALNFAFK
					746.371	1490.73	-0.059879	1	41.4	KVIAEEGFGSLWR
					749.25	1496.49	-0.247921	1	56.17	LAEPYKGIGDCFK
					749.91	1497.81	1.02449	0	94.6	GFNISCVGIIVYR
					786.422	1570.83	-0.045707	1	34.29	VKLLIQNQDEMLK
					655.971	1964.89	0.90846	1	39.29	YFPTQALNFAFKDQFK
					692.733	2075.18	-0.000727	1	68.37	AVAGAGVLAGYDKLQVLVFGK
					1100.94	2199.87	-0.24318	0	101.15	NDLTSFLIDFLMGGVSAAVSK	NDLTSFLIDFLM[1]GGVSAAVSK
					734.358	2200.05	-0.124377	1	47.19	VIAEEGFGSLWRGNLANVLR
					777.063	2328.17	-0.035414	1	84.68	KNDLTSFLIDFLMGGVSAAVSK	KNDLTSFLIDFLM[1]GGVSAAVSK
					452.376	902.737	0.177755	0	45.05	LQVLVFGK
					490.398	978.781	0.267701	0	60.52	SDGIVGLYR
					566.882	1131.75	0.287658	0	46.12	MMMTSGEAVK	M[1]M[1]M[1]TSGEAVK
					588.432	1174.85	0.251899	0	65.97	SSAHAFSEIVK
					596.425	1190.84	0.20612	0	67.88	AVAGAGVLAGYDK
					652.491	1302.97	0.273324	1	41.95	SSAHAFSEIVKK
					681.037	1360.06	0.35211	0	55.15	LLIQNQDEMLK	LLIQNQDEM[1]LK
					682.498	1362.98	0.288468	0	105.88	VIAEEGFGSLWR
					723.976	1445.94	0.203125	0	47.99	YFPTQALNFAFK
					452.298	902.581	0.021759	0	42.63	LQVLVFGK
					470.23	938.446	0.021574	1	30.93	DRDGYWK
					490.725	979.435	0.921999	0	58.67	SDGIVGLYR
					542.732	1083.45	-0.026139	0	64.36	MMMTSGEAVK
					588.322	1174.63	0.031135	0	78.36	SSAHAFSEIVK
					596.288	1190.56	-0.067746	0	98.82	AVAGAGVLAGYDK
					615.819	1229.62	0.0148	0	57.48	QFNGLFDVYK
					672.761	1343.51	-0.204965	0	73.35	LLIQNQDEMLK
					453.57	1357.69	-0.01484	1	41.37	QFNGLFDVYKK
					682.341	1362.67	-0.02586	0	103.8	VIAEEGFGSLWR
					723.87	1445.73	-0.008909	0	84.75	YFPTQALNFAFK
					749.313	1496.61	-0.169391	0	36.83	GFNISCVGIIVYR
					655.656	1963.95	-0.037479	1	68.8	YFPTQALNFAFKDQFK
N007	putative Complex V (ATP synthase) d subunit (Atp7)	6531	62.12	186	466.306	930.598	0.059032	0	38.57	QLESLITK		56112.7	6.02	499
					500.796	999.578	0.075467	0	34.53	HPEFTELK
					541.284	1080.55	0.043877	0	51.32	FVQASSAEDK
					542.814	1083.61	0.082509	0	45.43	DAPELANQAR
					558.816	1115.62	0.096535	0	40.29	DPELSAQNSR
					584.84	1167.67	0.041367	0	58.17	DIAIHTTLER
					598.339	1194.66	1.05603	1	37.48	FEKDPVQFGK
					600.33	1198.65	0.084145	0	49.67	DVESFSNFVR
					605.823	1209.63	0.094067	0	33.68	IQEGMVQMDK	IQEGM[1]VQM[1]DK
					606.321	1210.63	0.06918	0	47.11	EIEDDIANHR
					622.831	1243.65	0.0326	1	48.48	KDPELSAQNSR
					692.334	1382.65	-0.0393	0	64.22	SQLSTIYEDSLK
					761.371	1520.73	0.001441	0	62.69	EWVPQSVSDFTAR
					764.394	1526.77	0.025695	1	69.97	WEKDAPELANQAR
					838.951	1675.89	0.009877	0	70.39	ELLYSGKPANTVADAK
					955.524	1909.03	0.099491	0	44.79	HTQELADVQQQWLDAK
					695.669	2083.98	-0.000565	0	89.12	FVNGTVDDILADHPEWEK
					699.36	2095.06	0.049854	0	67.72	QHLQWDEATQAAAELTQR
					726.388	2176.14	0.004294	1	128.01	FVQASSAEDKAAAAALLLGSEK
					832.844	2495.51	0.201533	0	33.02	EVLAHFPPLVHHIGEPSAVQYR
					864.168	2589.48	0.208151	0	66.35	DVSPVEIALTHFWTAYSEVPSGGK
					893.454	2677.34	-0.007582	1	71.48	SQLSTIYEDSLKEYPNDPALAVPK
					961.525	2881.55	0.146278	0	72.57	VYAHGVVHDMNFLGDLPADAQEVLSGK
					466.297	930.58	0.041334	0	42.91	QLESLITK
					512.29	1022.57	0.011514	0	44.16	SFPGLLFSR
					515.759	1029.5	-0.00618	0	57.83	ESAPTQLER
					529.32	1056.63	0.032714	1	31.58	AALKGVNDAAK
					541.249	1080.48	-0.025617	0	62.21	FVQASSAEDK
					557.81	1113.6	-0.034536	0	72.74	AAAAALLLGSEK
					558.3	1114.59	-0.935249	0	39.13	DPELSAQNSR
					584.779	1167.54	-0.081021	0	68.22	DIAIHTTLER
					597.801	1193.59	-0.02038	1	52.28	FEKDPVQFGK
					600.28	1198.54	-0.017101	0	58.34	DVESFSNFVR
					605.777	1209.54	0.002463	0	35.4	IQEGMVQMDK	IQEGM[1]VQM[1]DK
					606.252	1210.49	-0.068344	0	46.35	EIEDDIANHR
					622.798	1243.58	-0.03435	1	53.47	KDPELSAQNSR
					650.345	1298.68	-0.018801	1	39.48	LRESAPTQLER
					657.282	1312.55	-0.115844	0	35.56	EYPNDPALAVPK
					692.345	1382.67	-0.018278	0	60.37	SQLSTIYEDSLK
					761.341	1520.67	-0.058005	0	53.14	EWVPQSVSDFTAR
					559.653	1675.94	0.059906	0	86.16	ELLYSGKPANTVADAK
					637.453	1909.34	0.404405	0	83.05	HTQELADVQQQWLDAK
					695.91	2084.71	0.723056	0	40.95	FVNGTVDDILADHPEWEK
					699.303	2094.89	-0.120099	0	59.68	QHLQWDEATQAAAELTQR
					726.66	2176.96	0.82066	1	84.23	FVQASSAEDKAAAAALLLGSEK
					864.39	2590.15	0.87302	0	53.56	DVSPVEIALTHFWTAYSEVPSGGK
					460.902	919.79	0.240604	1	52.19	VKAFLQSK
					466.379	930.743	0.204756	0	35.98	QLESLITK
					512.378	1022.74	0.18726	0	51.37	SFPGLLFSR
					515.924	1029.83	0.323752	0	58.67	ESAPTQLER
					541.366	1080.72	0.208425	0	55	FVQASSAEDK
					543.124	1084.23	0.703579	0	50.87	DAPELANQAR
					558.028	1114.04	0.40195	0	87.35	AAAAALLLGSEK
					584.927	1167.84	0.215635	0	70.36	DIAIHTTLER
					597.897	1193.78	0.236536	0	37.19	IQEGMVQMDK	IQEGMVQM[1]DK
					597.925	1193.84	0.227688	1	44.89	FEKDPVQFGK
					600.425	1198.84	0.273859	0	76.87	DVESFSNFVR
					606.396	1210.78	0.21942	0	62.85	EIEDDIANHR
					622.913	1243.81	0.195388	1	66.46	KDPELSAQNSR
					650.516	1299.02	0.322435	1	61.1	LRESAPTQLER
					657.492	1312.97	0.303482	0	38.5	EYPNDPALAVPK
					692.497	1382.98	0.287364	0	65.53	SQLSTIYEDSLK
					761.443	1520.87	0.146399	0	60.18	EWVPQSVSDFTAR
					510.077	1527.21	0.460075	1	69.45	WEKDAPELANQAR
					839.055	1676.1	0.217905	0	56.72	ELLYSGKPANTVADAK
					637.403	1909.19	0.252746	0	70.6	HTQELADVQQQWLDAK
					687.5	2059.48	0.373175	1	49.11	NLRELLYSGKPANTVADAK
					695.852	2084.53	0.549035	0	40.83	FVNGTVDDILADHPEWEK
					699.547	2095.62	0.611373	0	58.03	QHLQWDEATQAAAELTQR
					726.61	2176.81	0.669541	1	97.99	FVQASSAEDKAAAAALLLGSEK
					827.967	2480.88	0.673511	1	45.3	WQQNYSLTSSDEVTEKDPLLK
					893.643	2677.91	0.557972	1	39.6	SQLSTIYEDSLKEYPNDPALAVPK
					466.28	930.546	0.007636	0	48.67	QLESLITK
					500.756	999.498	-0.004173	0	32.93	HPEFTELK
					512.349	1022.68	0.129276	0	45.14	SFPGLLFSR
					515.335	1028.66	-0.853758	0	73.73	ESAPTQLER
					541.385	1080.75	0.245949	0	72.2	FVQASSAEDK
					542.73	1083.45	-0.085381	0	49.01	DAPELANQAR
					557.809	1113.6	-0.035046	0	83.58	AAAAALLLGSEK
					584.773	1167.53	-0.093217	0	70.99	DIAIHTTLER
					589.729	1177.44	-0.104449	0	66.68	IQEGMVQMDK
					597.813	1193.61	0.002382	1	61.81	FEKDPVQFGK
					600.281	1198.55	-0.015187	0	69.01	DVESFSNFVR
					606.288	1210.56	0.00456	0	57.78	EIEDDIANHR
					622.804	1243.59	-0.02276	1	65.1	KDPELSAQNSR
					657.3	1312.59	-0.080838	0	45.41	EYPNDPALAVPK
					692.373	1382.73	0.0382	0	68.38	SQLSTIYEDSLK
					761.351	1520.69	-0.037689	0	66.2	EWVPQSVSDFTAR
					637.314	1908.92	-0.011635	0	78.06	HTQELADVQQQWLDAK
					695.683	2084.03	0.041651	0	58.02	FVNGTVDDILADHPEWEK
					699.355	2095.04	0.035229	0	104.66	QHLQWDEATQAAAELTQR
					827.673	2480	-0.208831	1	38.26	WQQNYSLTSSDEVTEKDPLLK
					624.794	2495.15	-0.16101	0	38.9	EVLAHFPPLVHHIGEPSAVQYR
					864.029	2589.07	-0.20902	0	70.75	DVSPVEIALTHFWTAYSEVPSGGK
					725.571	2898.26	0.854722	0	54.47	VYAHGVVHDMNFLGDLPADAQEVLSGK	VYAHGVVHDM[1]NFLGDLPADAQEVLSGK
N008	aconitase (aconitate hydratase) form 1	6243	52.03	186	461.846	921.677	0.210537	0	53.24	EHAAIEPR		84842.5	8.13	788
					489.308	976.601	0.099976	0	68.29	AGSALNLMGK	AGSALNLM[1]GK
					491.824	981.633	0.072329	1	35.79	IHETNLKK
					518.835	1035.65	0.13124	0	35.74	DGIINTFEK
					534.3	1066.59	0.045091	0	39.28	NSIITSYNR
					552.807	1103.6	0.074685	0	63.7	SPYGDELPAR
					555.844	1109.67	1.13358	0	75.99	ADIASAAESFK
					578.394	1154.77	0.108364	0	45.67	LDRPLTLAEK
					583.905	1165.8	0.114002	0	43.25	DLAPGKPVTLR
					593.86	1185.71	0.070392	0	57.75	VTVVVDPSSQR
					601.405	1200.8	0.145673	0	79.92	LTGALSGWTAPK
					602.86	1203.7	0.091183	0	56.7	ILYSHLDDTK
					639.347	1276.68	0.023456	0	64.79	LEPSTTLPYEK
					673.423	1344.83	0.128701	1	45.77	LKSPYGDELPAR
					680.352	1358.69	0.053183	0	69.28	EVYDFLASSSNK
					684.378	1366.74	0.057077	1	38.81	GDKNSIITSYNR
					702.909	1403.8	0.062389	0	48.7	SGFIITPGSEQIR
					726.919	1451.82	0.050981	0	61.24	SASIVQQAIDHGVK
					896.052	1790.09	0.189055	0	43.65	QGILPLTFANPADYDR
					606.065	1815.17	0.220844	1	58.18	ILYSHLDDTKQEVVR
					913.43	1824.85	0.065191	0	41.9	GFDAGEDTYQPPAADGSK
					640.399	1918.17	0.180089	1	47.59	KQGILPLTFANPADYDR
					1003.58	2005.14	0.189197	0	65.17	AGVPWIVIGDENYGEGSSR
					1047.57	2093.13	0.151789	0	41.89	FDEWNGSDAIENMPVLIK	FDEWNGSDAIENM[1]PVLIK
					1053.02	2104.02	0.096851	0	54.15	LAQGLIGSCTNSSYEDMSR	LAQGLIGSCTNSSYEDM[1]SR
					1073.58	2145.14	0.111065	0	96.74	ANCVQNQLTGEFGAVPDVAR
					768.411	2302.21	1.12968	0	81.98	GHIDNISNNMFIGAINAENNK	GHIDNISNNM[1]FIGAINAENNK
					844.454	2530.34	1.07377	0	56.39	EGKPFDVVANQTLNEGQIAWWK
					461.824	921.633	0.166519	0	54.64	EHAAIEPR
					489.277	976.539	0.038248	0	77.47	AGSALNLMGK	AGSALNLM[1]GK
					518.831	1035.65	0.123732	0	35.9	DGIINTFEK
					534.316	1066.62	0.076067	0	39.49	NSIITSYNR
					552.849	1103.68	0.158729	0	69.87	SPYGDELPAR
					555.324	1108.63	0.093742	0	82.59	ADIASAAESFK
					578.418	1154.82	0.15555	0	42.15	LDRPLTLAEK
					593.865	1185.72	0.080094	0	54.01	VTVVVDPSSQR
					601.372	1200.73	0.079667	0	73.22	LTGALSGWTAPK
					639.394	1276.77	0.119148	0	60.77	LEPSTTLPYEK
					673.426	1344.84	0.133611	1	48.95	LKSPYGDELPAR
					680.33	1358.65	0.010357	0	66.79	EVYDFLASSSNK
					684.387	1366.76	0.075653	1	38.94	GDKNSIITSYNR
					702.859	1403.7	-0.037297	0	56.05	SGFIITPGSEQIR
					726.896	1451.78	0.004373	0	71.94	SASIVQQAIDHGVK
					590.743	1769.21	0.199452	1	33.06	LTGALSGWTAPKDVILK
					895.99	1789.97	0.065515	0	77.18	QGILPLTFANPADYDR
					605.599	1813.77	-1.17829	1	65.93	ILYSHLDDTKQEVVR
					913.447	1824.88	0.100197	0	84.52	GFDAGEDTYQPPAADGSK
					620.026	1857.06	0.164974	1	45.12	DINREVYDFLASSSNK
					944.532	1887.05	0.136271	0	58.36	VGGTVLANACGPCIGQWK
					640.424	1918.25	0.254579	1	72.62	KQGILPLTFANPADYDR
					1003.94	2005.87	0.912823	0	80.04	AGVPWIVIGDENYGEGSSR
					1047.54	2093.06	0.086669	0	42.02	FDEWNGSDAIENMPVLIK	FDEWNGSDAIENM[1]PVLIK
					1053.03	2104.04	0.123711	0	50.14	LAQGLIGSCTNSSYEDMSR	LAQGLIGSCTNSSYEDM[1]SR
					712.422	2134.25	1.19626	1	44.76	KAGVPWIVIGDENYGEGSSR
					1073.59	2145.16	0.131141	0	107.34	ANCVQNQLTGEFGAVPDVAR
					768.071	2301.19	0.109579	0	92.91	GHIDNISNNMFIGAINAENNK	GHIDNISNNM[1]FIGAINAENNK
					790.47	2368.39	-0.754742	0	32.62	VAMQDATAQMAVLQFMTAGLPK	VAM[1]QDATAQM[1]AVLQFM[1]TAGLPK
					844.479	2530.42	1.15105	0	68.52	EGKPFDVVANQTLNEGQIAWWK
					934.8	2801.38	1.08071	1	33.01	ADIASAAESFKDHLVADPGCEDLQNK
					1151.25	3450.72	0.961927	0	32.49	LYDEVIEINLSELEPHVNGPFTPDLATPLSK
					481.273	960.531	0.025168	0	68.3	AGSALNLMGK
					518.757	1035.5	-0.025064	0	48.52	DGIINTFEK
					534.294	1066.57	0.032169	0	38.14	NSIITSYNR
					555.263	1108.51	-0.029538	0	58.7	ADIASAAESFK
					593.812	1185.61	-0.026826	0	55.31	VTVVVDPSSQR
					601.307	1200.6	-0.050581	0	67.58	LTGALSGWTAPK
					639.316	1276.62	-0.038064	0	48.95	LEPSTTLPYEK
					680.329	1358.64	0.007607	0	66.15	EVYDFLASSSNK
					702.823	1403.63	-0.108859	0	43.8	SGFIITPGSEQIR
					913.795	1825.58	0.795197	0	36.44	GFDAGEDTYQPPAADGSK
					944.405	1886.8	-0.116881	0	57.39	VGGTVLANACGPCIGQWK
					1003.44	2004.87	-0.088731	0	35.52	AGVPWIVIGDENYGEGSSR
					768.266	2301.78	0.695497	0	77.06	GHIDNISNNMFIGAINAENNK	GHIDNISNNM[1]FIGAINAENNK
					844.038	2529.09	-0.173551	0	55.63	EGKPFDVVANQTLNEGQIAWWK
					481.329	960.643	0.136562	0	68.63	AGSALNLMGK
					552.884	1103.75	0.229363	0	42.05	SPYGDELPAR
					593.931	1185.85	0.21184	0	40.08	VTVVVDPSSQR
					601.415	1200.82	0.165839	0	44.85	LTGALSGWTAPK
					639.422	1276.83	0.17387	0	55.84	LEPSTTLPYEK
					673.47	1344.93	0.221549	1	30.16	LKSPYGDELPAR
					680.421	1358.83	0.192757	0	54.24	EVYDFLASSSNK
					702.995	1403.98	0.234151	0	44.99	SGFIITPGSEQIR
					727.017	1452.02	0.247117	0	30.62	SASIVQQAIDHGVK
					913.531	1825.05	0.268119	0	36.16	GFDAGEDTYQPPAADGSK
					1073.67	2145.33	0.302209	0	57.63	ANCVQNQLTGEFGAVPDVAR
					768.143	2301.41	0.324958	0	31.63	GHIDNISNNMFIGAINAENNK	GHIDNISNNM[1]FIGAINAENNK
					461.775	921.535	0.068413	0	56.1	EHAAIEPR
					481.231	960.448	-0.058284	0	72.35	AGSALNLMGK
					518.742	1035.47	-0.053324	0	51.1	DGIINTFEK
					534.738	1067.46	0.920061	0	51.81	NSIITSYNR
					552.776	1103.54	0.013069	0	69.84	SPYGDELPAR
					555.252	1108.49	-0.05005	0	83.15	ADIASAAESFK
					593.808	1185.6	-0.032996	0	59.14	VTVVVDPSSQR
					601.384	1200.75	0.102647	0	49.03	LTGALSGWTAPK
					602.881	1203.75	0.134379	0	61.59	ILYSHLDDTK
					639.3	1276.59	-0.069604	0	61.13	LEPSTTLPYEK
					680.285	1358.56	-0.079335	0	68.07	EVYDFLASSSNK
					702.834	1403.65	-0.087429	0	53.13	SGFIITPGSEQIR
					484.944	1451.81	0.036	0	50.05	SASIVQQAIDHGVK
					571.29	1710.85	1.08022	0	77.57	DHLVADPGCEDLQNK
					895.921	1789.83	-0.073235	0	39.86	QGILPLTFANPADYDR
					913.362	1824.71	-0.071769	0	98.65	GFDAGEDTYQPPAADGSK
					640.62	1918.84	0.843365	1	45.49	KQGILPLTFANPADYDR
					1003.45	2004.88	-0.076717	0	76.11	AGVPWIVIGDENYGEGSSR
					1039.45	2076.88	-0.103332	0	44.13	FDEWNGSDAIENMPVLIK
					1044.87	2087.73	-0.19123	0	85.74	LAQGLIGSCTNSSYEDMSR
					1073.51	2145.01	-0.016659	0	85.29	ANCVQNQLTGEFGAVPDVAR
					762.659	2284.95	-0.131898	0	89.09	GHIDNISNNMFIGAINAENNK
					844.08	2529.22	-0.047095	0	59.31	EGKPFDVVANQTLNEGQIAWWK
N009	Complex III matrix processing peptidase beta subunit (Core1/Qcr1/Mas1)	6110	36.66	149	505.314	1008.61	0.100706	0	62.07	EDLVSYVGK		54772.9	5.77	491
					575.848	1149.68	0.078284	0	58.94	TSDAIFEVLR
					583.335	1164.65	0.041114	1	56.79	REDLVSYVGK
					630.891	1259.77	0.131312	0	90.64	IGSGVSEVEVER
					708.388	1414.76	0.070803	0	81.84	LFDFTGSMVQVR	LFDFTGSM[1]VQVR
					726.938	1451.86	0.062261	0	30.64	DTSIPLVHTTVAAK
					743.943	1485.87	0.099322	1	38.49	EQTVYHAHVFKK
					828.951	1655.89	-0.021373	0	69.12	AVEIISDIIQNSNLK
					835.955	1669.9	0.061632	0	93.59	MVLSAAGAVDHDELVK	M[1]VLSAAGAVDHDELVK
					558.346	1672.01	0.18573	1	51.17	EKLFDFTGSMVQVR	EKLFDFTGSM[1]VQVR
					906.944	1811.87	0.066209	0	123.77	HFSGLSSETNVDYSNR
					1034.54	2067.07	0.071589	0	127.69	STYLMQLDGTQAVAEDIGR
					690.685	2069.03	0.088192	1	51.24	HFSGLSSETNVDYSNREK
					1054.08	2106.14	-0.032312	0	68.65	LPEYLLNVPPTQVTALPNK
					1141.05	2280.09	0.021647	0	55.9	EQIEVEIENMGGQLNAYTSR
					776.058	2325.15	0.984031	1	53.13	LKSTYLMQLDGTQAVAEDIGR	LKSTYLM[1]QLDGTQAVAEDIGR
					1189.19	2376.36	1.0047	1	38.39	LRLPEYLLNVPPTQVTALPNK
					800.808	2399.4	0.184278	1	79.24	AVEIISDIIQNSNLKEDDVER
					837.428	2509.26	0.049893	1	78.59	TKEQIEVEIENMGGQLNAYTSR
					1035.27	4137.03	1.0737	0	30.64	EMEEVESQTEEVIFDHLHSIAFQNTSLGYTILGPEK	EM[1]EEVESQTEEVIFDHLHSIAFQNTSLGYTILGPEK
					575.818	1149.62	0.01771	0	75.84	TSDAIFEVLR
					583.392	1164.77	0.15473	1	52.74	REDLVSYVGK
					630.874	1259.73	0.098496	0	86.34	IGSGVSEVEVER
					700.353	1398.69	-0.005432	0	63.47	LFDFTGSMVQVR
					829.002	1655.99	0.079681	0	77.61	AVEIISDIIQNSNLK
					835.966	1669.92	0.082534	0	67.36	MVLSAAGAVDHDELVK	M[1]VLSAAGAVDHDELVK
					605.058	1812.15	0.344663	0	70.59	HFSGLSSETNVDYSNR
					1042.53	2083.05	0.05972	0	81.48	STYLMQLDGTQAVAEDIGR	STYLM[1]QLDGTQAVAEDIGR
					1054.09	2106.17	-0.007034	0	54.5	LPEYLLNVPPTQVTALPNK
					792.831	2375.47	0.11477	1	35.84	LRLPEYLLNVPPTQVTALPNK
					801.138	2400.39	1.17307	1	66.53	AVEIISDIIQNSNLKEDDVER
					505.251	1008.49	-0.026262	0	53.17	EDLVSYVGK
					512.26	1022.51	0.03778	0	38.7	MPAAEAFMR
					575.819	1149.62	0.02107	0	61.99	TSDAIFEVLR
					630.795	1259.58	-0.060318	0	84.13	IGSGVSEVEVER
					708.304	1414.59	-0.097763	0	73.05	LFDFTGSMVQVR	LFDFTGSM[1]VQVR
					726.869	1451.72	-0.075629	0	34.05	DTSIPLVHTTVAAK
					829.389	1656.76	0.853281	0	79.71	AVEIISDIIQNSNLK
					557.7	1670.08	0.243663	0	62.76	MVLSAAGAVDHDELVK	M[1]VLSAAGAVDHDELVK
					558.273	1671.8	-0.031923	1	46.96	EKLFDFTGSMVQVR	EKLFDFTGSM[1]VQVR
					906.845	1811.68	-0.132025	0	110.43	HFSGLSSETNVDYSNR
					1042.47	2082.93	-0.060706	0	110.2	STYLMQLDGTQAVAEDIGR	STYLM[1]QLDGTQAVAEDIGR
					703.44	2107.3	1.12576	0	44.83	LPEYLLNVPPTQVTALPNK
					761.304	2280.89	0.820056	0	41.61	EQIEVEIENMGGQLNAYTSR
					792.75	2375.23	-0.129502	1	30.75	LRLPEYLLNVPPTQVTALPNK
					800.919	2399.74	0.517878	1	69.85	AVEIISDIIQNSNLKEDDVER
					505.355	1008.7	0.182638	0	48.04	EDLVSYVGK
					575.897	1149.78	0.177114	0	63.87	TSDAIFEVLR
					583.441	1164.87	0.253656	1	49.92	REDLVSYVGK
					590.402	1178.79	0.220688	1	30.86	RMPAAEAFMR
					630.975	1259.94	0.299968	0	75.77	IGSGVSEVEVER
					708.505	1414.99	0.303275	0	60.43	LFDFTGSMVQVR	LFDFTGSM[1]VQVR
					727.02	1452.03	0.227167	0	38.85	DTSIPLVHTTVAAK
					829.075	1656.14	0.227035	0	33.01	AVEIISDIIQNSNLK
					836.072	1670.13	0.29477	0	54.09	MVLSAAGAVDHDELVK	M[1]VLSAAGAVDHDELVK
					605.107	1812.3	0.491852	0	52.28	HFSGLSSETNVDYSNR
					1042.63	2083.25	0.26306	0	61.54	STYLMQLDGTQAVAEDIGR	STYLM[1]QLDGTQAVAEDIGR
					505.26	1008.51	-0.007308	0	70.21	EDLVSYVGK
					512.242	1022.47	0.001418	0	58.66	MPAAEAFMR
					575.79	1149.57	-0.037476	0	79.77	TSDAIFEVLR
					583.359	1164.7	0.0887	1	77.63	REDLVSYVGK
					598.262	1194.51	-0.055171	1	44.82	RMPAAEAFMR	RMPAAEAFM[1]R
					630.805	1259.6	-0.039406	0	102	IGSGVSEVEVER
					679.808	1357.6	-0.076815	0	41.51	EQTVYHAHVFK
					700.272	1398.53	-0.166476	0	76.84	LFDFTGSMVQVR
					829.357	1656.7	0.789391	0	93.52	AVEIISDIIQNSNLK
					557.64	1669.9	0.063654	0	73.08	MVLSAAGAVDHDELVK	M[1]VLSAAGAVDHDELVK
					906.881	1811.75	-0.059463	0	99.37	HFSGLSSETNVDYSNR
					1034.4	2066.79	-0.208791	0	55.73	STYLMQLDGTQAVAEDIGR
					1054.53	2107.05	0.872984	0	39.53	LPEYLLNVPPTQVTALPNK
					792.811	2375.41	0.054872	1	42.47	LRLPEYLLNVPPTQVTALPNK
					801.07	2400.19	0.97143	1	59.51	AVEIISDIIQNSNLKEDDVER
					837.683	2510.03	0.815535	1	55.82	TKEQIEVEIENMGGQLNAYTSR
N010	2-oxoglutarate dehydrogenase, E1 form 1	6098	39.18	186	459.309	916.603	0.141869	0	40.07	LTGQDVER		115038	8.26	1039
					466.227	930.44	-0.00084	0	74.72	AEGVVDDAR
					478.314	954.614	0.12925	1	35.54	KLMFESGK	KLM[1]FESGK
					499.355	996.695	0.086932	0	52.56	LNVLANVVR
					507.767	1013.52	0.069017	0	30.08	HECNWIR
					514.947	1027.88	0.269136	0	56.95	KPLIVMSPK	KPLIVM[1]SPK
					525.81	1049.61	0.07069	0	71.71	AVSASTATGSAK
					543.824	1085.63	0.136901	0	50.69	YTQPQMYR
					564.331	1126.65	0.175949	0	35.25	QQYMGDTER
					568.846	1135.68	0.075021	0	43.65	LTWATLFER
					586.84	1171.67	0.045816	1	96.19	LKAEGVVDDAR
					595.329	1188.64	0.120052	0	59.06	ADWFSSYWK
					597.367	1192.72	0.146161	0	67.36	ETGETYQPLR
					603.869	1205.72	0.095152	0	42.39	QLTQLLDAAFS
					605.913	1209.81	0.08185	1	79.11	GRLNVLANVVR
					633.388	1264.76	0.111936	0	48.74	DVVIDIICYR
					644.091	1286.17	0.526791	0	51.56	AFQASSTHVPNK
					645.399	1288.78	0.112846	0	71.53	IGATVSSLPEGMK
					649.933	1297.85	0.116161	1	58.47	EKAAINDVAIVR
					650.841	1299.67	0.101569	0	74.93	CVSSLEEFSDK
					659.868	1317.72	0.050572	0	62.82	VEQLAPFPFDR
					664.393	1326.77	0.077734	0	79.97	APGEAFTAPPTLR
					681.913	1361.81	0.081923	1	44.41	RQLTQLLDAAFS
					466.638	1396.89	0.228873	0	54.88	AAHAHAEPAYFGR
					714.894	1427.77	0.120184	0	64.7	DHSDDLGLGTGDVK
					769.488	1536.96	0.229606	0	68.43	FGLDGCETLIPGMK
					772.936	1543.86	0.146422	0	74.84	VINDTAENPVSDDR
					537.66	1609.96	0.229547	0	81.33	DANSVHASWASYFR
					811.46	1620.9	0.137829	0	53.26	VETPEPFSFSPEQK
					826.95	1651.89	0.090473	0	43.58	YHLGTSYDRPTASGK
					850.999	1699.98	0.171643	1	49.43	RVINDTAENPVSDDR
					903.46	1804.91	0.059735	0	64.26	VLFCSGNVYYDLAER
					605.354	1813.04	0.14497	1	40.79	VINDTAENPVSDDRIR
					613.719	1838.13	0.177256	0	48.55	KPLDALLHEFDLEGNK
					920.502	1838.99	0.14188	1	43.02	CVSSLEEFSDKGTQPR
					638.365	1912.07	0.09367	1	33.54	SVDAGRAPGEAFTAPPTLR
					967.557	1933.1	0.159977	1	67.17	KVLFCSGNVYYDLAER
					784.744	2351.21	0.110496	0	64.19	FLQLSDSDPFVIPEMDPTER	FLQLSDSDPFVIPEM[1]DPTER
					792.142	2373.41	1.19314	0	65.17	TVNAPIFHVNGDDPEAVVHTLK
					820.851	2459.53	0.240491	0	51.7	NFTTGGTIHIVVNNQVGFTTALR
					829.111	2484.31	0.233405	0	34.39	LSETFADGTSGAYVEDMYQAWK	LSETFADGTSGAYVEDM[1]YQAWK
					875.865	2624.57	0.191871	0	52.2	QIQQANIQVVNVTTPANYFHALR
					1083.59	3247.76	0.162142	1	51.85	KPLDALLHEFDLEGNKDHSDDLGLGTGDVK
					459.317	916.62	0.158741	0	40.3	LTGQDVER
					466.273	930.532	0.09148	0	71.55	AEGVVDDAR
					499.321	996.627	0.019364	0	53.33	LNVLANVVR
					521.349	1040.68	0.085062	0	106.66	AAINDVAIVR
					525.809	1049.6	0.067474	0	79.48	AVSASTATGSAK
					567.351	1132.69	1.12107	0	48.73	HQSTLDLYR
					568.874	1135.73	0.130153	0	57.83	LTWATLFER
					572.301	1142.59	0.120646	0	40.86	QQYMGDTER	QQYM[1]GDTER
					595.346	1188.68	0.154222	0	67.45	ADWFSSYWK
					597.296	1192.58	0.004497	0	75.94	ETGETYQPLR
					633.377	1264.74	0.09022	0	50.23	DVVIDIICYR
					643.903	1285.79	0.149049	0	54.99	AFQASSTHVPNK
					650.798	1299.58	0.015927	0	60.46	CVSSLEEFSDK
					653.408	1304.8	0.137261	0	61.34	IGATVSSLPEGMK	IGATVSSLPEGM[1]K
					659.879	1317.74	0.071782	0	57.19	VEQLAPFPFDR
					664.395	1326.78	0.082704	0	77.37	APGEAFTAPPTLR
					677.88	1353.75	0.104188	0	97.43	TNTASSYPTDVAK
					466.675	1397	0.339567	0	51.04	AAHAHAEPAYFGR
					772.916	1543.82	0.10584	0	98.86	VINDTAENPVSDDR
					777.441	1552.87	0.141302	0	44.54	FGLDGCETLIPGMK	FGLDGCETLIPGM[1]K
					537.618	1609.83	0.103709	0	46.32	DANSVHASWASYFR
					811.469	1620.92	0.156719	0	56.56	VETPEPFSFSPEQK
					826.988	1651.96	0.166539	0	41.29	YHLGTSYDRPTASGK
					903.467	1804.92	0.074293	0	92.45	VLFCSGNVYYDLAER
					613.754	1838.24	0.283909	0	32.4	KPLDALLHEFDLEGNK
					770.434	2308.28	0.024993	0	46.48	VHLSLVANPSHLEAVNPVVEGK
					875.845	2624.51	0.129984	0	34.63	QIQQANIQVVNVTTPANYFHALR
					459.249	916.483	0.021265	0	47.4	LTGQDVER
					499.37	996.724	0.116492	0	48.16	LNVLANVVR
					506.823	1011.63	0.015519	0	64.49	KPLIVMSPK
					507.741	1013.47	0.017917	0	36.34	HECNWIR
					521.309	1040.6	0.004878	0	93.03	AAINDVAIVR
					525.887	1049.76	0.223876	0	65.32	AVSASTATGSAK
					543.765	1085.51	0.018259	0	50.61	YTQPQMYR
					566.276	1130.54	-1.03024	0	56.16	HQSTLDLYR
					568.802	1135.59	-0.012367	0	58.42	LTWATLFER
					586.814	1171.61	-0.006184	1	75.68	LKAEGVVDDAR
					595.248	1188.48	-0.04246	0	58.57	ADWFSSYWK
					596.82	1191.63	-0.946961	0	67.28	ETGETYQPLR
					603.774	1205.53	-0.09621	0	33.76	QLTQLLDAAFS
					633.255	1264.5	-0.152694	0	62.09	DVVIDIICYR
					650.757	1299.5	-0.066811	0	56.5	CVSSLEEFSDK
					653.374	1304.73	0.069463	0	69.34	IGATVSSLPEGMK	IGATVSSLPEGM[1]K
					659.825	1317.63	-0.036982	0	59.55	VEQLAPFPFDR
					664.344	1326.67	-0.01895	0	79.7	APGEAFTAPPTLR
					677.804	1353.59	-0.047838	0	69.61	TNTASSYPTDVAK
					681.881	1361.75	0.016609	1	41.58	RQLTQLLDAAFS
					466.894	1397.66	0.995826	0	57.41	AAHAHAEPAYFGR
					769.368	1536.72	-0.010254	0	109.7	FGLDGCETLIPGMK
					772.829	1543.64	-0.068232	0	111.52	VINDTAENPVSDDR
					811.346	1620.68	-0.090657	0	68.11	VETPEPFSFSPEQK
					551.97	1652.89	1.09276	0	45.01	YHLGTSYDRPTASGK
					903.385	1804.76	-0.089487	0	85.89	VLFCSGNVYYDLAER
					613.647	1837.92	-0.0368	0	39.24	KPLDALLHEFDLEGNK
					613.997	1838.97	0.122741	1	52.77	CVSSLEEFSDKGTQPR
					748.697	2243.07	-0.023749	0	47.98	TMIDTAADLGVESVVIGMPHR	TM[1]IDTAADLGVESVVIGM[1]PHR
					578.106	2308.39	0.139438	0	43.55	VHLSLVANPSHLEAVNPVVEGK
					1168.48	2334.95	-0.153708	0	78.29	FLQLSDSDPFVIPEMDPTER
					610.121	2436.46	0.107515	1	66.83	KVHLSLVANPSHLEAVNPVVEGK
					875.726	2624.15	-0.227628	0	40.19	QIQQANIQVVNVTTPANYFHALR
					875.98	2624.92	0.732938	1	45.24	LSETFADGTSGAYVEDMYQAWKR
					459.313	916.612	0.150425	0	38.41	LTGQDVER
					499.471	996.928	0.320084	0	47.32	LNVLANVVR
					506.912	1011.81	0.194759	0	34.42	KPLIVMSPK
					525.686	1049.36	-0.177856	0	36.37	AVSASTATGSAK
					566.941	1131.87	0.300775	0	32.06	HQSTLDLYR
					597.47	1192.92	0.352201	0	35.71	ETGETYQPLR
					643.966	1285.92	0.275381	0	33.36	AFQASSTHVPNK
					653.534	1305.05	0.388887	0	46.32	IGATVSSLPEGMK	IGATVSSLPEGM[1]K
					659.969	1317.92	0.252236	0	35.72	VEQLAPFPFDR
					664.508	1327	0.308674	0	53.4	APGEAFTAPPTLR
					677.99	1353.97	0.32501	0	54.29	TNTASSYPTDVAK
					699.453	1396.89	0.228617	0	30.98	AAHAHAEPAYFGR
					772.99	1543.96	0.253038	0	49.08	VINDTAENPVSDDR
					836.863	2507.57	0.366544	1	32.76	FLQLSDSDPFVIPEMDPTERR	FLQLSDSDPFVIPEM[1]DPTERR
					459.234	916.454	-0.007785	0	50.71	LTGQDVER
					499.33	996.646	0.038226	0	58.22	LNVLANVVR
					506.815	1011.61	-0.000345	0	49.97	KPLIVMSPK
					521.32	1040.62	0.02688	0	51.18	AAINDVAIVR
					543.788	1085.56	0.064729	0	62.79	YTQPQMYR
					566.8	1131.59	0.018163	0	44.69	HQSTLDLYR
					568.805	1135.59	-0.007873	0	62.06	LTWATLFER
					595.278	1188.54	0.01747	0	68.34	ADWFSSYWK
					597.263	1192.51	-0.061729	0	76.35	ETGETYQPLR
					633.309	1264.6	-0.045964	0	62.52	DVVIDIICYR
					643.762	1285.51	-0.131701	0	51.56	AFQASSTHVPNK
					645.292	1288.57	-0.099932	0	74.26	IGATVSSLPEGMK
					650.761	1299.51	-0.057463	0	56.06	CVSSLEEFSDK
					659.829	1317.64	-0.027482	0	70.08	VEQLAPFPFDR
					664.361	1326.71	0.015014	0	95.64	APGEAFTAPPTLR
					677.856	1353.7	0.057056	0	77.15	TNTASSYPTDVAK
					466.566	1396.68	0.011811	0	70.23	AAHAHAEPAYFGR
					714.862	1427.71	0.056218	0	30.98	DHSDDLGLGTGDVK
					769.316	1536.62	-0.115184	0	74.69	FGLDGCETLIPGMK
					772.806	1543.6	-0.114614	0	106.05	VINDTAENPVSDDR
					805.92	1609.83	0.098099	0	76.88	DANSVHASWASYFR
					811.404	1620.79	0.026977	0	38.99	VETPEPFSFSPEQK
					551.687	1652.04	0.244155	0	52.45	YHLGTSYDRPTASGK
					613.998	1838.97	1.01383	0	37.47	KPLDALLHEFDLEGNK
					714.422	2140.25	0.117666	0	45.97	SAHQYSSIRPTAIPDAVISK
					738.081	2211.22	0.119628	0	48.47	TMIDTAADLGVESVVIGMPHR
					770.38	2308.12	-0.135702	0	61.79	VHLSLVANPSHLEAVNPVVEGK
					1168.99	2335.97	0.86744	0	41.7	FLQLSDSDPFVIPEMDPTER
					791.691	2372.05	-0.161964	0	39.15	TVNAPIFHVNGDDPEAVVHTLK
					610.363	2437.42	1.07281	1	45.18	KVHLSLVANPSHLEAVNPVVEGK
					875.82	2624.44	0.055806	0	33.39	QIQQANIQVVNVTTPANYFHALR
N011	Hsp70 form 1 (chaperone protein DnaK)	6053	43.05	145	480.273	958.531	-0.997944	1	54.68	KAEGIDLSK		72653.4	5.93	669
					508.819	1015.62	0.057967	1	33.07	EQITELRK
					664.368	1326.72	0.079527	0	69.23	TLESADDHQAIK
					709.416	1416.82	0.128283	0	69.16	NHAESVIYDIEK
					722.376	1442.74	0.008474	0	80.09	YSPSEISAFTLTK
					739.393	1476.77	0.066779	0	117.85	IQSSGGLSESEIDR
					744.889	1487.76	-0.012925	0	76.88	SDINNVLLVGGMTR
					749.469	1496.92	0.063646	0	67.82	TLGSFILSGIPPAPK
					751.44	1500.86	0.070814	0	98.12	AQFESLVDPLVQR
					769.439	1536.86	0.070175	0	106.23	QAVTNPTNTFFAVK
					785.88	1569.75	-0.025446	1	35.47	MKETAEGYLGTQVK	M[1]KETAEGYLGTQVK
					790.918	1579.82	0.02197	0	49.14	AVITVPAYFNDSQR
					565.33	1692.97	0.073439	1	37.38	QAVTNPTNTFFAVKR
					577.365	1729.07	0.287616	1	33.49	HSNGDAWLEDSWGKK
					880.537	1759.06	0.107649	0	116.76	IINEPTAAALAYGLTNK
					905.482	1808.95	0.071065	0	92.77	SQVFSTAADGQTEVEIK
					940.562	1879.11	1.08825	0	74.33	GVNPDEAVAVGAAIQAGVLK
					653.693	1958.06	0.145567	1	49.77	NLNEFKEHVDQTEAER
					697.05	2088.13	1.06006	1	41.9	DAGLDKSDINNVLLVGGMTR
					760.052	2277.14	-0.097321	1	59.11	GVNPDEAVAVGAAIQAGVLKGDVK
					481.289	960.563	1.03475	1	68.98	KAEGIDLSK
					516.794	1031.57	0.084633	0	50.9	VIENSEGER
					524.838	1047.66	0.063996	0	38.92	TTPSVVAFVK
					579.392	1156.77	0.113631	1	60.13	LREQITELR
					615.364	1228.71	-0.766716	0	38.24	DAETHEEEDR
					648.378	1294.74	0.100594	0	56.41	ETAEGYLGTQVK
					664.374	1326.73	0.090995	0	58.7	TLESADDHQAIK
					709.394	1416.77	0.085859	0	57.42	NHAESVIYDIEK
					722.409	1442.8	0.073616	0	78.66	YSPSEISAFTLTK
					486.304	1455.89	1.15341	1	46.03	KTLESADDHQAIK
					739.393	1476.77	0.066045	0	106.33	IQSSGGLSESEIDR
					744.96	1487.91	0.128893	0	67.23	SDINNVLLVGGMTR
					749.452	1496.89	0.029772	0	90.26	TLGSFILSGIPPAPK
					751.445	1500.87	0.081086	0	68.48	AQFESLVDPLVQR
					769.453	1536.89	0.098495	0	85.86	QAVTNPTNTFFAVK
					785.442	1568.87	-0.900712	1	40.05	MKETAEGYLGTQVK	M[1]KETAEGYLGTQVK
					786.473	1570.93	0.107429	1	74.63	KYSPSEISAFTLTK
					790.947	1579.88	0.080764	0	60.44	AVITVPAYFNDSQR
					801.438	1600.86	0.170286	0	66.36	HSNGDAWLEDSWGK
					570.617	1708.83	0.934445	1	33.01	KAVITVPAYFNDSQR
					577.327	1728.96	0.17307	1	48.95	HSNGDAWLEDSWGKK
					880.558	1759.1	0.150005	0	95.21	IINEPTAAALAYGLTNK
					940.028	1878.04	0.02088	0	89.09	GVNPDEAVAVGAAIQAGVLK
					653.745	1958.21	0.300274	1	56.77	NLNEFKEHVDQTEAER
					702.364	2104.07	1.00773	1	45.57	DAGLDKSDINNVLLVGGMTR	DAGLDKSDINNVLLVGGM[1]TR
					760.14	2277.4	0.165323	1	74.61	GVNPDEAVAVGAAIQAGVLKGDVK
					906.479	2716.41	0.134525	0	102.97	SGDHIIGIDLGTTNSCVAIMEGSTPR	SGDHIIGIDLGTTNSCVAIM[1]EGSTPR
					516.746	1031.48	-0.010229	0	51.29	VIENSEGER
					524.791	1047.57	-0.029794	0	45.68	TTPSVVAFVK
					722.34	1442.66	-0.06468	0	85.44	YSPSEISAFTLTK
					739.334	1476.65	-0.051441	0	51.2	IQSSGGLSESEIDR
					749.419	1496.82	-0.037422	0	67.54	TLGSFILSGIPPAPK
					751.873	1501.73	0.936822	0	50.1	AQFESLVDPLVQR
					769.366	1536.72	-0.075569	0	61.33	QAVTNPTNTFFAVK
					790.855	1579.7	-0.103366	0	36.45	AVITVPAYFNDSQR
					480.877	959.739	0.21036	1	41.52	KAEGIDLSK
					722.497	1442.98	0.249162	0	47.75	YSPSEISAFTLTK
					739.473	1476.93	0.225405	0	76.98	IQSSGGLSESEIDR
					745.001	1487.99	0.211311	0	56.59	SDINNVLLVGGMTR
					751.515	1501.02	0.222056	0	47.35	AQFESLVDPLVQR
					791.021	1580.03	0.22718	0	41.05	AVITVPAYFNDSQR
					880.567	1759.12	0.167357	0	39.39	IINEPTAAALAYGLTNK
					653.772	1958.29	0.381811	1	42.37	NLNEFKEHVDQTEAER
					480.812	959.61	0.081036	1	71.76	KAEGIDLSK
					516.74	1031.47	-0.021947	0	39.84	VIENSEGER
					548.206	1094.4	-0.072077	0	34.74	DFNDPMTQK
					615.773	1229.53	0.052488	0	56.05	DAETHEEEDR
					648.271	1294.53	-0.112278	0	69.58	ETAEGYLGTQVK
					664.309	1326.6	-0.038621	0	44.09	TLESADDHQAIK
					709.336	1416.66	-0.030749	0	72.86	NHAESVIYDIEK
					722.354	1442.69	-0.035256	0	84.1	YSPSEISAFTLTK
					485.85	1454.53	-0.208336	1	61.79	KTLESADDHQAIK
					739.358	1476.7	-0.004309	0	107.46	IQSSGGLSESEIDR
					744.899	1487.78	0.007053	0	91.02	SDINNVLLVGGMTR
					749.363	1496.71	-0.149186	0	73.63	TLGSFILSGIPPAPK
					751.33	1500.65	-0.14739	0	72.14	AQFESLVDPLVQR
					769.398	1536.78	-0.013191	0	76.96	QAVTNPTNTFFAVK
					791.31	1580.61	0.80595	0	57.01	AVITVPAYFNDSQR
					801.341	1600.67	-0.023656	0	79.92	HSNGDAWLEDSWGK
					880.405	1758.8	-0.155639	0	87.39	IINEPTAAALAYGLTNK
					939.909	1877.8	-0.217936	0	69.29	GVNPDEAVAVGAAIQAGVLK
N012	succinyl-CoA synthetase beta subunit form 1 (GDP)	5589	52.37	166	462.34	922.666	0.069873	0	45.67	LNIPLVVR		50043.7	6.57	464
					516.317	1030.62	0.05363	0	34.63	LEGTNVTIGK
					534.813	1067.61	0.051153	0	32.92	ILTDDHQVK
					558.817	1115.62	0.036708	0	54.57	QTGPEGTLVSK
					567.351	1132.69	0.071688	0	75.63	VMIAQSIDLK	VM[1]IAQSIDLK
					599.792	1197.57	0.028729	0	67.44	INFDDNASFR
					637.846	1273.68	0.077181	0	64.67	ETYFAILMDR	ETYFAILM[1]DR
					643.358	1284.7	0.009604	0	63.69	LATTPEEALAAAK
					646.399	1290.78	0.047205	0	62.91	AILVNIFGGIMK	AILVNIFGGIM[1]K
					656.856	1311.7	0.007039	0	64.1	QMAGLYELFLK
					686.893	1371.77	0.053264	0	57.06	CDVIAQGIINAAK
					801.313	1600.61	-0.020115	0	114.95	AVFDMGDDSETDQR	AVFDM[1]GDDSETDQR
					815.464	1628.91	0.014561	1	75.11	LEGTNVTIGKDLLEK
					856.446	1710.88	-0.013206	0	80.3	EAIDINQGIKPEQTR
					912.951	1823.89	0.003775	0	112.5	GGVHLCNTPEEAAQLTK
					743.657	2227.95	-0.004332	1	37.12	AVFDMGDDSETDQREVEAAK	AVFDM[1]GDDSETDQREVEAAK
					779.371	2335.09	0.968432	0	84.94	GSPANFLDVGGGANEQQVTQAFK
					928.752	2783.23	0.970314	0	39.78	TDATQVEINPFAETPEGEVYCVDAK
					1065.85	3194.52	0.005436	0	59.41	AFSGPVMVASPQGGMDIEQVAEETPDLIFK	AFSGPVM[1]VASPQGGM[1]DIEQVAEETPDLIFK
					462.352	922.69	0.093605	0	53.36	LNIPLVVR
					516.329	1030.64	0.078118	0	31.07	LEGTNVTIGK
					519.809	1037.6	0.107914	0	35.13	GLMDQYGVR
					558.815	1115.61	0.032322	0	59.33	QTGPEGTLVSK
					559.327	1116.64	0.01918	0	54.6	VMIAQSIDLK
					599.824	1197.63	0.091655	0	64.17	INFDDNASFR
					613.31	1224.61	0.035798	0	76.75	LAIAMGFDDEK	LAIAM[1]GFDDEK
					637.812	1273.61	0.007481	0	53.79	ETYFAILMDR	ETYFAILM[1]DR
					643.41	1284.81	0.113608	0	79.66	LATTPEEALAAAK
					646.407	1290.8	0.062893	0	62.41	AILVNIFGGIMK	AILVNIFGGIM[1]K
					664.916	1327.82	0.133534	0	47.77	QMAGLYELFLK	QM[1]AGLYELFLK
					686.881	1371.75	0.029348	0	39.1	CDVIAQGIINAAK
					801.377	1600.74	0.109159	0	94.32	AVFDMGDDSETDQR	AVFDM[1]GDDSETDQR
					815.491	1628.97	0.067999	1	48.33	LEGTNVTIGKDLLEK
					856.535	1711.06	0.16552	0	61.59	EAIDINQGIKPEQTR
					878.513	1755.01	0.10742	0	64.75	SGLPIITANDLDEAAQK
					912.914	1823.81	-0.070749	0	76.24	GGVHLCNTPEEAAQLTK
					743.647	2227.92	-0.03504	1	32.65	AVFDMGDDSETDQREVEAAK	AVFDM[1]GDDSETDQREVEAAK
					1168.12	2334.23	0.108522	0	92.81	GSPANFLDVGGGANEQQVTQAFK
					928.778	2783.31	1.04843	0	43.58	TDATQVEINPFAETPEGEVYCVDAK
					462.32	922.625	0.029067	0	37.43	LNIPLVVR
					516.27	1030.53	-0.0397	0	30.09	LEGTNVTIGK
					643.313	1284.61	-0.08202	0	84.71	LATTPEEALAAAK
					462.32	922.625	0.028541	0	55.27	LNIPLVVR
					516.286	1030.56	-0.0082	0	42.06	LEGTNVTIGK
					519.784	1037.55	0.056076	0	68.32	GLMDQYGVR
					534.823	1067.63	0.070615	0	44.38	ILTDDHQVK
					558.949	1115.88	0.30071	0	66.96	QTGPEGTLVSK
					559.305	1116.59	-0.026796	0	59.06	VMIAQSIDLK
					599.768	1197.52	-0.020029	0	94.66	INFDDNASFR
					629.805	1257.59	-0.011513	0	69.4	ETYFAILMDR
					643.767	1285.52	0.826696	0	84.42	LATTPEEALAAAK
					656.8	1311.59	-0.104165	0	73.94	QMAGLYELFLK
					669.322	1336.63	-0.039432	1	74.38	LAIAMGFDDEKK
					686.872	1371.73	0.012172	0	58.66	CDVIAQGIINAAK
					708.355	1414.7	0.988541	1	41.23	RETYFAILMDR
					793.311	1584.61	-0.029736	0	115.07	AVFDMGDDSETDQR
					856.414	1710.81	-0.076488	0	59.05	EAIDINQGIKPEQTR
					879.03	1756.05	1.14041	0	62.87	SGLPIITANDLDEAAQK
					609.292	1824.85	0.970611	0	58.05	GGVHLCNTPEEAAQLTK
					1168	2333.98	-0.139218	0	63.96	GSPANFLDVGGGANEQQVTQAFK
					1055.44	3163.28	0.758859	0	55.26	AFSGPVMVASPQGGMDIEQVAEETPDLIFK
N013	Complex III matrix processing peptidase alpha subunit (Core2/Qcr2/Mas2)	5416	54.38	147	504.284	1006.55	0.007957	0	64.43	TGLVDYLAR		54772.9	5.77	491
					523.348	1044.68	0.088229	0	60.92	TLSSLLGGAAR
					569.313	1136.61	0.016766	0	63.48	HEQLVAQANK
					615.829	1229.64	0.040076	0	66.19	APWTTLEAADR
					637.879	1273.74	1.17664	0	31.35	YFPADAFAEDK
					639.849	1277.68	0.04621	1	30.4	FDAVTRDDLAR
					741.916	1481.82	0.029291	0	110.42	YQASNVALVGYGIK
					792.374	1582.73	0.003638	0	69.42	EMEVATAAFDVSASR
					548.354	1642.04	0.205061	0	61.19	DLMHPLAWEYIVR
					854.983	1707.95	0.046804	0	103.19	HTLAGTAPLAPAQYAAR
					911.023	1820.03	-0.008618	0	104.28	VTTVSSELPLAAVGLHVK
					914.477	1826.94	0.024062	0	130.05	KPGAVYTAASSYTGGELR
					975.013	1948.01	1.00096	0	91.48	VALAFEGASLADPDVFAVR
					1089.09	2176.17	0.201107	1	41.01	EAYRDEGLGNSIYCPNYR
					738.123	2211.35	1.1398	1	58.26	RVFSSPLTLVSTGDIHGVPTK
					1154.59	2307.17	0.011805	0	104.18	LLSAELNSLAGSFSVDDAELTR
					829.405	2485.19	1.0339	1	74.27	YFPADAFAEDKAPWTTLEAADR
					937.821	2810.44	1.04037	0	82.52	DAAPQVAAEVHEAETNPATALVEAIHR
					1085.19	3252.55	-0.035796	0	78.18	QAHSSVPQTWEATPQTLDNVQTTTLDSGLK
					504.338	1006.66	0.117655	0	60.93	TGLVDYLAR
					523.339	1044.66	0.071261	0	66.47	TLSSLLGGAAR
					569.33	1136.65	0.052266	0	66.16	HEQLVAQANK
					615.838	1229.66	0.05729	0	52.61	APWTTLEAADR
					741.95	1481.89	0.097645	0	90.36	YQASNVALVGYGIK
					570.393	1708.16	0.252598	0	57.06	HTLAGTAPLAPAQYAAR
					607.758	1820.25	0.21285	0	76.57	VTTVSSELPLAAVGLHVK
					913.89	1825.77	-1.15081	0	75.12	KPGAVYTAASSYTGGELR
					974.571	1947.13	0.116548	0	39.83	VALAFEGASLADPDVFAVR
					685.784	2054.33	0.225974	0	30.93	VFSSPLTLVSTGDIHGVPTK
					737.788	2210.34	0.136194	1	64.22	RVFSSPLTLVSTGDIHGVPTK
					1154.6	2307.2	0.035657	0	89.52	LLSAELNSLAGSFSVDDAELTR
					829.405	2485.19	1.03214	1	38.15	YFPADAFAEDKAPWTTLEAADR
					937.823	2810.45	1.04751	0	37.65	DAAPQVAAEVHEAETNPATALVEAIHR
					1085.23	3252.66	0.066207	0	40.65	QAHSSVPQTWEATPQTLDNVQTTTLDSGLK
					504.243	1006.47	-0.072713	0	64.87	TGLVDYLAR
					523.281	1044.55	-0.046093	0	72.83	TLSSLLGGAAR
					569.287	1136.56	-0.03441	0	58.06	HEQLVAQANK
					615.771	1229.53	-0.076108	0	59.48	APWTTLEAADR
					637.264	1272.51	-0.05319	0	45.45	YFPADAFAEDK
					639.89	1277.77	0.129042	1	35.36	FDAVTRDDLAR
					741.894	1481.77	-0.013783	0	91.29	YQASNVALVGYGIK
					548.258	1641.75	-0.081826	0	46.75	DLMHPLAWEYIVR
					829.328	1656.64	-0.078128	0	62.67	DEGLGNSIYCPNYR
					854.917	1707.82	-0.086846	0	85.49	HTLAGTAPLAPAQYAAR
					910.918	1819.82	-0.219738	0	83.73	VTTVSSELPLAAVGLHVK
					914.404	1826.79	-0.122252	0	114.15	KPGAVYTAASSYTGGELR
					974.97	1947.93	0.915288	0	112.82	VALAFEGASLADPDVFAVR
					1028.05	2054.09	-0.019413	0	83.22	VFSSPLTLVSTGDIHGVPTK
					726.626	2176.86	0.891823	1	46.08	EAYRDEGLGNSIYCPNYR
					1154.49	2306.97	-0.194003	0	110.75	LLSAELNSLAGSFSVDDAELTR
					829.05	2484.13	-0.03156	1	89.33	YFPADAFAEDKAPWTTLEAADR
					937.71	2810.11	0.708667	0	55.23	DAAPQVAAEVHEAETNPATALVEAIHR
					1085.22	3252.64	0.048174	0	67.05	QAHSSVPQTWEATPQTLDNVQTTTLDSGLK
					504.395	1006.77	0.230197	0	61.48	TGLVDYLAR
					523.425	1044.84	0.242473	0	63.55	TLSSLLGGAAR
					569.424	1136.83	0.239222	0	61.46	HEQLVAQANK
					615.915	1229.82	0.212306	0	31.26	APWTTLEAADR
					742.024	1482.03	0.245921	0	73.14	YQASNVALVGYGIK
					800.498	1598.98	0.257157	0	72.45	EMEVATAAFDVSASR
					855.063	1708.11	0.205784	0	75.15	HTLAGTAPLAPAQYAAR
					607.793	1820.36	0.316836	0	54.96	VTTVSSELPLAAVGLHVK
					610.125	1827.35	0.437773	0	60.66	KPGAVYTAASSYTGGELR
					974.664	1947.31	0.30323	0	70.96	VALAFEGASLADPDVFAVR
					504.23	1006.45	-0.099269	0	77.36	TGLVDYLAR
					523.292	1044.57	-0.022595	0	76.46	TLSSLLGGAAR
					569.348	1136.68	0.087184	0	70.42	HEQLVAQANK
					615.813	1229.61	0.007022	0	66.87	APWTTLEAADR
					637.279	1272.54	-0.02361	0	34.82	YFPADAFAEDK
					741.86	1481.71	-0.082383	0	107.43	YQASNVALVGYGIK
					553.63	1657.87	0.038181	0	69.02	DLMHPLAWEYIVR
					854.951	1707.89	-0.017682	0	77.33	HTLAGTAPLAPAQYAAR
					607.983	1820.93	0.887484	0	78.14	VTTVSSELPLAAVGLHVK
					914.415	1826.82	-0.10122	0	115.04	KPGAVYTAASSYTGGELR
					974.418	1946.82	-0.18831	0	109.77	VALAFEGASLADPDVFAVR
					685.68	2054.02	-0.086746	0	75.87	VFSSPLTLVSTGDIHGVPTK
					737.685	2210.03	-0.171612	1	64.32	RVFSSPLTLVSTGDIHGVPTK
					1154.52	2307.03	-0.133917	0	95.79	LLSAELNSLAGSFSVDDAELTR
					908.331	2721.97	0.727033	0	66.68	ENISYSGQLMPDYLEDYVWMLR
					937.385	2809.13	-0.267506	0	41.5	DAAPQVAAEVHEAETNPATALVEAIHR
					1085.52	3253.54	0.954666	0	52.14	QAHSSVPQTWEATPQTLDNVQTTTLDSGLK
					837.683	2510.03	0.815535	1	55.82	TKEQIEVEIENMGGQLNAYTSR
N014	citrate synthase form 1	5093	53.99	148	531.851	1061.69	0.111311	1	51.25	DKFSEIVPK		52714.8	8.72	476
					545.811	1089.61	0.052468	1	42.95	EVTDEELKK
					546.821	1091.63	0.078543	0	47.27	SVTTEWLEK
					547.362	1092.71	0.043643	0	46.49	ALGLPIERPK
					626.909	1251.8	0.048684	0	58.75	ALGVLPSLVLDR
					638.904	1275.79	0.048913	1	54.16	KFPAHVSHILK
					789.429	1576.84	1.08703	0	54.18	EENYYTVLFGVSR
					864.957	1727.9	0.005707	0	90.16	GLVTETSLLDPEEGIR
					603.974	1808.9	1.07988	0	56.07	LDMGADYAHQLGFENK
					1071.05	2140.08	1.03092	0	42.68	FTAQAEFASEYLPNDPLVK
					750.45	2248.33	0.26655	0	38.1	TEHGDLPLGQVTLSMAYGGMR	TEHGDLPLGQVTLSMAYGGM[1]R
					755.107	2262.3	0.072213	0	91.54	ALWDLLNSGQVIPGFGHAVLR
					758.08	2271.22	1.06834	0	53.13	NPWPNVDAHSGVLLQYYGLK
					775.346	2323.02	0.913114	0	61.96	YWEYAYEDMLNLISFLPR
					798.082	2391.22	0.901795	1	33.35	KALWDLLNSGQVIPGFGHAVLR
					1002.48	3004.42	-0.060541	0	43.29	NLPTTMHPMTQFTIGVNALQTESQFAK
					932.73	3726.89	0.939263	0	33.84	QPLPEALLWLLLTSEIPTEEQTQNLVHEISER
					463.41	924.805	0.367944	0	40.59	EFVDLMR	EFVDLM[1]R
					531.878	1061.74	0.165897	1	60.76	DKFSEIVPK
					545.345	1088.68	-0.87947	1	49.63	EVTDEELKK
					547.296	1092.58	1.02821	0	47.19	SVTTEWLEK
					547.379	1092.74	0.077267	0	49.17	ALGLPIERPK
					576.804	1151.59	0.065769	0	33.95	GYSIPECQAK
					626.909	1251.8	0.04871	0	66.33	ALGVLPSLVLDR
					728.419	1454.82	0.125133	1	40.03	FRGYSIPECQAK
					788.923	1575.83	0.074806	0	57.26	EENYYTVLFGVSR
					821.498	1640.98	0.067567	0	63.4	QLYAVVPPVLTEQGK
					865.032	1728.05	0.156093	0	101.9	GLVTETSLLDPEEGIR
					912.942	1823.87	0.054575	0	44.49	LDMGADYAHQLGFENK	LDM[1]GADYAHQLGFENK
					676.387	2026.14	0.044774	1	57.39	GIKGLVTETSLLDPEEGIR
					1070.59	2139.16	0.110964	0	59.55	FTAQAEFASEYLPNDPLVK
					755.172	2262.49	0.266958	0	75.17	ALWDLLNSGQVIPGFGHAVLR
					756.045	2265.11	1.05657	0	30.43	TEHGDLPLGQVTLSMAYGGMR	TEHGDLPLGQVTLSM[1]AYGGM[1]R
					757.794	2270.36	0.210526	0	41.57	NPWPNVDAHSGVLLQYYGLK
					775.041	2322.1	-0.001472	0	65.05	YWEYAYEDMLNLISFLPR
					1013.2	3036.58	0.107254	0	69.06	NLPTTMHPMTQFTIGVNALQTESQFAK	NLPTTM[1]HPM[1]TQFTIGVNALQTESQFAK
					455.226	908.437	-0.005115	0	48.88	EFVDLMR
					531.825	1061.63	0.058909	1	34.11	DKFSEIVPK
					545.757	1089.5	-0.056174	1	44.5	EVTDEELKK
					546.8	1091.58	0.034921	0	33.23	SVTTEWLEK
					547.372	1092.73	0.064399	0	50.98	ALGLPIERPK
					574.821	1147.63	-0.023556	0	48.24	FPAHVSHILK
					576.761	1151.51	-0.021203	0	41.79	GYSIPECQAK
					627.403	1252.79	1.03612	0	68.85	ALGVLPSLVLDR
					526.259	1575.76	-0.001275	0	49.04	EENYYTVLFGVSR
					821.342	1640.67	-0.243485	0	64.49	QLYAVVPPVLTEQGK
					864.867	1727.72	-0.175311	0	114.96	GLVTETSLLDPEEGIR
					1070.96	2139.91	0.858628	0	44.01	FTAQAEFASEYLPNDPLVK
					757.718	2270.13	-0.015242	0	64.71	NPWPNVDAHSGVLLQYYGLK
					1013.43	3037.27	0.799627	0	62.58	NLPTTMHPMTQFTIGVNALQTESQFAK	NLPTTM[1]HPM[1]TQFTIGVNALQTESQFAK
					531.944	1061.87	0.298261	1	45.43	DKFSEIVPK
					545.878	1089.74	0.185784	1	36.14	EVTDEELKK
					546.881	1091.75	0.196863	0	32.71	SVTTEWLEK
					547.445	1092.88	0.209519	0	43.87	ALGLPIERPK
					574.956	1147.9	0.248022	0	51.89	FPAHVSHILK
					627.02	1252.02	0.269546	0	73.79	ALGVLPSLVLDR
					638.962	1275.91	0.165273	1	31.63	KFPAHVSHILK
					728.477	1454.94	0.241555	1	30.31	FRGYSIPECQAK
					821.568	1641.12	0.207011	0	59.27	QLYAVVPPVLTEQGK
					865.047	1728.08	0.185761	0	89.27	GLVTETSLLDPEEGIR
					603.782	1808.32	0.503389	0	34.64	LDMGADYAHQLGFENK
					750.487	2248.44	0.378078	0	37.35	TEHGDLPLGQVTLSMAYGGMR	TEHGDLPLGQVTLSM[1]AYGGMR
					455.213	908.41	-0.032109	0	33.03	EFVDLMR
					531.801	1061.59	0.012629	1	47.58	DKFSEIVPK
					545.794	1089.57	0.018154	1	44.77	EVTDEELKK
					546.828	1091.64	0.091611	0	47.28	SVTTEWLEK
					547.357	1092.7	0.033799	0	41.68	ALGLPIERPK
					575.317	1148.62	0.969668	0	61.42	FPAHVSHILK
					576.784	1151.55	0.025937	0	30.96	GYSIPECQAK
					626.845	1251.68	-0.078888	0	82.37	ALGVLPSLVLDR
					788.812	1575.61	-0.14841	0	58.36	EENYYTVLFGVSR
					821.414	1640.81	-0.099361	0	60.74	QLYAVVPPVLTEQGK
					864.875	1727.74	-0.158383	0	111.22	GLVTETSLLDPEEGIR
					608.906	1823.7	-0.118645	0	67.72	LDMGADYAHQLGFENK	LDM[1]GADYAHQLGFENK
					1070.4	2138.79	-0.260464	0	40.08	FTAQAEFASEYLPNDPLVK
					745.025	2232.05	-0.014317	0	69.77	TEHGDLPLGQVTLSMAYGGMR
					755.087	2262.24	0.011697	0	68.83	ALWDLLNSGQVIPGFGHAVLR
					757.65	2269.93	-0.220172	0	30.13	NPWPNVDAHSGVLLQYYGLK
					798.082	2391.23	0.903325	1	35.57	KALWDLLNSGQVIPGFGHAVLR
					834.39	2500.15	0.85712	1	49.52	TKNPWPNVDAHSGVLLQYYGLK
N015	succinate dehydrogenase subunit 1 (Sdh1; SdhA)	4787	36.88	136	458.314	914.614	0.106578	0	57.54	LPGISETAK		70813.4	6.94	648
					475.316	948.618	0.089454	0	38.87	IFAGVDVTK
					562.345	1122.68	0.109282	1	41.11	TEEGKIYQR
					583.339	1164.66	0.092597	0	65.26	VMQNNAAVFR	VM[1]QNNAAVFR
					588.313	1174.61	0.070372	0	74.7	AFGGQSYNFGK
					644.859	1287.7	0.097332	0	71.25	LIDEVYDMFK	LIDEVYDM[1]FK
					647.903	1293.79	0.124691	0	66.55	NAGLEAIHNLDK
					673.256	1344.5	-1.17642	0	58.93	SHQTVLATGGYGR
					711.362	1420.71	0.097013	0	35.06	HTLSWMDMESGK
					737.966	1473.92	1.08323	0	111.1	LGANSLLDIVVFGR
					818.952	1635.89	0.005167	0	64.39	TGHALLHTLYGQAVR
					676.763	2027.27	1.18225	0	54.21	DHVLLDLSHIPADILAER
					1025.05	2048.08	0.116002	0	38.57	EAPASVIELEHYGMPFSR	EAPASVIELEHYGM[1]PFSR
					458.298	914.581	0.073622	0	50.57	LPGISETAK
					475.304	948.593	0.065096	0	46.13	IFAGVDVTK
					531.327	1060.64	0.098808	0	64.08	TGETLQEGVK
					562.365	1122.72	0.148542	1	58.25	TEEGKIYQR
					575.35	1148.68	0.108928	0	61.3	VMQNNAAVFR
					588.352	1174.69	0.14951	0	73.52	AFGGQSYNFGK
					636.842	1271.67	0.057804	0	73.14	LIDEVYDMFK
					647.912	1293.81	0.142637	0	70.74	NAGLEAIHNLDK
					673.881	1345.75	0.073886	0	56.71	SHQTVLATGGYGR
					737.478	1472.94	0.106992	0	110.94	LGANSLLDIVVFGR
					522.015	1563.02	0.169008	1	40.4	NAGLEAIHNLDKLR
					819.043	1636.07	0.187145	0	52.97	TGHALLHTLYGQAVR
					642.315	1923.92	1.12017	0	41.21	GSDWLGDQDAIHYMCR
					676.74	2027.2	1.11352	0	41.11	DHVLLDLSHIPADILAER
					678.374	2032.1	0.126689	0	51.82	EAPASVIELEHYGMPFSR
					729.422	2185.24	0.291031	0	32.14	TYLSATSAHTCTGDGNGMAVR	TYLSATSAHTCTGDGNGM[1]AVR
					785.115	2352.32	0.238915	0	99.2	SHTVAAQGGINAALGNADNDDWR
					1098.58	3292.73	0.160707	0	62.48	AGLPCQDLEFVQFHPTGIYGAGCLITEGSR
					458.279	914.544	0.036668	0	50.99	LPGISETAK
					475.312	948.61	0.082398	0	44.33	IFAGVDVTK
					531.26	1060.51	-0.033676	0	63	TGETLQEGVK
					575.322	1148.63	0.054026	0	69.68	VMQNNAAVFR
					581.223	1160.43	0.841452	0	42.37	GVVALCLEDGK
					588.279	1174.54	0.001748	0	54	AFGGQSYNFGK
					636.812	1271.61	-0.0012	0	65.55	LIDEVYDMFK
					647.824	1293.63	-0.034777	0	48.76	NAGLEAIHNLDK
					673.811	1345.61	-0.066554	0	50.88	SHQTVLATGGYGR
					737.384	1472.75	-0.081962	0	108.84	LGANSLLDIVVFGR
					522	1562.98	0.125328	1	35.74	NAGLEAIHNLDKLR
					458.414	914.814	0.306842	0	44.15	LPGISETAK
					475.332	948.649	0.12057	0	34.49	IFAGVDVTK
					531.38	1060.75	0.206112	0	68.55	TGETLQEGVK
					580.862	1159.71	0.11863	0	32.13	GVVALCLEDGK
					588.392	1174.77	0.228328	0	54.9	AFGGQSYNFGK
					648.412	1294.81	1.14224	0	45.09	NAGLEAIHNLDK
					673.988	1345.96	0.28823	0	37.79	SHQTVLATGGYGR
					458.273	914.531	0.024192	0	55.39	LPGISETAK
					475.304	948.593	0.064912	0	48.62	IFAGVDVTK
					531.277	1060.54	-0.001188	0	69.36	TGETLQEGVK
					580.782	1159.55	-0.040452	0	47.19	GVVALCLEDGK
					583.302	1164.59	0.019407	0	77.96	VMQNNAAVFR	VM[1]QNNAAVFR
					588.279	1174.54	0.003216	0	66	AFGGQSYNFGK
					636.833	1271.65	0.041022	0	69.99	LIDEVYDMFK
					647.792	1293.57	-0.097921	0	85.06	NAGLEAIHNLDK
					673.83	1345.65	-0.028414	0	57.31	SHQTVLATGGYGR
					711.326	1420.64	0.026445	0	72.07	HTLSWMDMESGK
					737.406	1472.8	-0.038008	0	103.77	LGANSLLDIVVFGR
					546.286	1635.84	-0.048334	0	71.59	TGHALLHTLYGQAVR
					642.259	1923.76	0.951409	0	83.68	GSDWLGDQDAIHYMCR
					676.672	2026.99	0.908237	0	71.26	DHVLLDLSHIPADILAER
					678.36	2032.06	0.085877	0	31.96	EAPASVIELEHYGMPFSR
					785.044	2352.11	0.024406	0	66.59	SHTVAAQGGINAALGNADNDDWR
					956.76	2867.26	-0.053117	1	33	KGDNPDCVVPGLMAAGEAACVSVHGANR	KGDNPDCVVPGLM[1]AAGEAACVSVHGANR
N016	aspartate aminotransferase	4633	62.59	125	453.266	904.518	0.041246	0	50.77	IAGDFLNR		49064.2	8.98	441
					463.314	924.613	0.110425	1	33.21	AIHEVTKQ
					490.782	979.549	0.057831	0	57.05	MNLGVGAYR
					628.852	1255.69	0.04905	0	74.71	GLIDDINSAPNK
					686.428	1370.84	0.053089	0	86.7	VVTVQALSGTGALR
					772.955	1543.9	0.096344	0	34.54	DDNNKPYILPTVR
					785.962	1569.91	0.069814	0	107.13	GPEDPILGVTLAFNK
					569.331	1704.97	0.121347	0	46.96	ISMAGVTSHNVDYLAK
					908.503	1814.99	0.038477	0	103.85	IVSAILNNSELATEWR
					649.067	1944.18	1.13064	1	52.15	IVSAILNNSELATEWRK
					1020.54	2039.06	0.064334	0	40.07	YFVEQGHNIVLCQSFAK
					732.355	2194.04	-0.973903	0	33.62	EHLVVFDSAYQGFASGDPEK
					1167.19	2332.36	0.141229	0	87.98	IGAVSFLTSTPEEAINVESQLK
					899.189	2694.54	1.12298	0	36.16	QIFVPTPTWANHIPLFTDAGLEVK
					947.102	2838.28	0.010398	0	50.66	DWTHITDQIGMFCFSGLSPEQVDR
					453.269	904.523	0.045956	0	65.04	IAGDFLNR
					463.255	924.495	-0.007757	1	35.13	AIHEVTKQ
					477.761	953.507	0.035441	0	34.89	NFGLYGQR
					490.778	979.542	0.051355	0	64.77	MNLGVGAYR
					628.884	1255.75	0.112212	0	73.07	GLIDDINSAPNK
					686.427	1370.84	0.051177	0	83.56	VVTVQALSGTGALR
					461.645	1381.91	0.243213	0	44.01	LANEFHIYMTK	LANEFHIYM[1]TK
					475.961	1424.86	0.135568	0	36.03	LALGENSQHITDK
					515.567	1543.68	-0.118811	0	50.87	DDNNKPYILPTVR
					785.953	1569.89	0.05068	0	74.03	GPEDPILGVTLAFNK
					569.346	1705.02	0.16689	0	62.73	ISMAGVTSHNVDYLAK
					908.994	1815.97	1.02029	0	111.28	IVSAILNNSELATEWR
					648.735	1943.18	0.136618	1	46.31	IVSAILNNSELATEWRK
					658.054	1971.14	0.140256	0	32.02	SIILLHACAHNPTGQDPK
					680.749	2039.23	0.231973	0	68.7	YFVEQGHNIVLCQSFAK
					700.384	2098.13	0.03434	1	43.39	GPEDPILGVTLAFNKDTSPK
					732.434	2194.28	-0.736966	0	59.94	EHLVVFDSAYQGFASGDPEK
					1167.14	2332.26	0.047177	0	69.38	IGAVSFLTSTPEEAINVESQLK
					809.122	2424.34	0.185165	1	48.7	TKEHLVVFDSAYQGFASGDPEK
					899.211	2694.61	1.19008	0	46.76	QIFVPTPTWANHIPLFTDAGLEVK
					952.464	2854.37	0.101086	0	59.52	DWTHITDQIGMFCFSGLSPEQVDR	DWTHITDQIGM[1]FCFSGLSPEQVDR
					628.93	1255.85	0.20478	0	78.64	GLIDDINSAPNK
					686.514	1371.01	0.224497	0	72.44	VVTVQALSGTGALR
					574.723	1721.15	0.301312	0	38.35	ISMAGVTSHNVDYLAK	ISM[1]AGVTSHNVDYLAK
					453.306	904.597	0.120618	0	62.23	IAGDFLNR
					477.782	953.549	0.077131	0	40.57	NFGLYGQR
					490.77	979.525	0.034545	0	74.18	MNLGVGAYR
					562.83	1123.65	0.064669	1	63.81	KMNLGVGAYR	KM[1]NLGVGAYR
					628.838	1255.66	0.020622	0	73.5	GLIDDINSAPNK
					456.286	1365.84	0.161126	0	41.36	LANEFHIYMTK
					686.421	1370.83	0.039749	0	92.92	VVTVQALSGTGALR
					475.946	1424.82	0.089377	0	30.61	LALGENSQHITDK
					515.69	1544.05	0.248773	0	58.2	DDNNKPYILPTVR
					518.636	1552.89	0.066663	1	46.65	LALGENSQHITDKK
					786.402	1570.79	0.949148	0	56.17	GPEDPILGVTLAFNK
					569.298	1704.87	0.023034	0	71.81	ISMAGVTSHNVDYLAK
					908.464	1814.91	-0.039461	0	79.75	IVSAILNNSELATEWR
					658.353	1972.04	1.03805	0	38.72	SIILLHACAHNPTGQDPK
					732.624	2194.85	-0.167869	0	57.93	EHLVVFDSAYQGFASGDPEK
					778.68	2333.02	0.802072	0	36.76	IGAVSFLTSTPEEAINVESQLK
					787.968	2360.88	-0.230291	1	38.15	LDEGKEDHEYLGIVGDPSFNK
					927.12	2778.34	0.013266	1	50.52	EHLVVFDSAYQGFASGDPEKDAAAVR
N017	nucleoside diphosphate kinase	4594	49.58	109	493.035	984.056	0.480022	0	63.95	GIVGEIIQR		25416.2	9.76	236
					509.792	1017.57	0.078049	0	60.71	GDLCIDIGR
					519.333	1036.65	0.12862	0	39.14	DEISLWFK
					662.884	1323.75	0.11167	0	49.03	NIIHGSDGPESAK
					672.943	1343.87	0.115696	0	53.77	TFIAIKPDGVQR
					694.938	1387.86	0.079941	1	44.06	GIVGEIIQRFEK
					718.941	1435.87	0.193852	0	70.96	QFAEQHYADLSK
					738.865	1475.71	0.062092	0	66.82	EGELANWESENAK
					764.431	1526.85	0.079209	0	84.23	IVGATNPADAEAGSVR
					828.507	1655	0.134903	1	53	KIVGATNPADAEAGSVR
					781.826	2342.46	0.301561	1	42.39	NIIHGSDGPESAKDEISLWFK
					892.508	2674.5	0.140335	0	94.83	KPFFPSLVNYFSSGPVVAMVFEGR
					492.842	983.669	0.092976	0	64.41	GIVGEIIQR
					509.76	1017.51	0.015087	0	61.11	GDLCIDIGR
					662.896	1323.78	0.134744	0	50.33	NIIHGSDGPESAK
					673.441	1344.87	1.11038	0	51.77	TFIAIKPDGVQR
					694.982	1387.95	0.166725	1	54.57	GIVGEIIQRFEK
					718.925	1435.84	0.163194	0	53.6	QFAEQHYADLSK
					738.921	1475.83	0.17387	0	64.71	EGELANWESENAK
					764.43	1526.85	0.076583	0	93.49	IVGATNPADAEAGSVR
					828.488	1654.96	0.098165	1	86.72	KIVGATNPADAEAGSVR
					493.168	984.322	0.74547	0	64.74	GIVGEIIQR
					509.78	1017.55	0.054759	0	64.51	GDLCIDIGR
					519.22	1036.43	-0.097516	0	42.85	DEISLWFK
					672.87	1343.73	-0.030732	0	56.03	TFIAIKPDGVQR
					694.944	1387.87	0.091129	1	35.6	GIVGEIIQRFEK
					719.31	1436.61	0.932268	0	45.93	QFAEQHYADLSK
					738.96	1475.91	0.252682	0	62.52	EGELANWESENAK
					764.343	1526.67	-0.096757	0	93.1	IVGATNPADAEAGSVR
					828.42	1654.83	-0.038369	1	72.95	KIVGATNPADAEAGSVR
					782.07	2343.19	1.03385	1	53.16	NIIHGSDGPESAKDEISLWFK
					898.085	2691.23	0.875342	0	70.27	KPFFPSLVNYFSSGPVVAMVFEGR	KPFFPSLVNYFSSGPVVAM[1]VFEGR
					492.91	983.806	0.229336	0	53.31	GIVGEIIQR
					509.82	1017.63	0.134609	0	51.63	GDLCIDIGR
					673.009	1344	0.24716	0	35.01	TFIAIKPDGVQR
					718.983	1435.95	0.2774	0	33.53	QFAEQHYADLSK
					764.494	1526.97	0.205441	0	75.66	IVGATNPADAEAGSVR
					492.787	983.56	-0.016528	0	72.5	GIVGEIIQR
					509.777	1017.54	0.048395	0	75.32	GDLCIDIGR
					662.854	1323.69	0.05169	0	67.93	NIIHGSDGPESAK
					672.891	1343.77	0.011702	0	62.68	TFIAIKPDGVQR
					718.807	1435.6	-0.073168	0	78.5	QFAEQHYADLSK
					738.813	1475.61	-0.040572	0	82.62	EGELANWESENAK
					764.357	1526.7	-0.069537	0	106.85	IVGATNPADAEAGSVR
					552.677	1655.01	0.144333	1	48.62	KIVGATNPADAEAGSVR
					781.695	2342.06	-0.091025	1	84.03	NIIHGSDGPESAKDEISLWFK
					897.759	2690.25	-0.10219	0	105.67	KPFFPSLVNYFSSGPVVAMVFEGR	KPFFPSLVNYFSSGPVVAM[1]VFEGR
N018	Complex V (ATP synthase) OSCP subunit (Atp5)	4363	54.99	124	452.304	902.593	0.085344	0	40.76	TLADVLGSK		48718.4	8.96	431
					466.262	930.51	1.05339	0	35.97	QALEDAQR
					544.796	1087.58	0.131846	0	50.76	DAGFSGDYEK
					546.286	1090.56	-0.00846	0	68.57	GEATTAAPVFK
					568.323	1134.63	0.101679	0	63.48	EAFQAADLDR
					592.299	1182.58	0.057537	0	72.08	HNIADNDAEGK
					610.352	1218.69	0.028364	1	98.72	KGEATTAAPVFK
					675.892	1349.77	0.061458	0	63.17	ELDTSFIGEVLK
					731.457	1460.9	0.086234	0	71.67	FLVTELLEAGELK
					737.913	1473.81	0.053986	1	62.59	NYREPPVQVTSGK
					739.888	1477.76	-0.040715	1	51.53	ELDTSFIGEVLKK
					774.45	1546.89	0.042572	0	77.93	LVPDIAAVYAQIMK	LVPDIAAVYAQIM[1]K
					813.417	1624.82	-0.052496	1	61.84	FKELDTSFIGEVLK
					940.008	1878	0.012188	0	92.22	INPALIGGFTVEVGSNYK
					964.943	1927.87	-0.020344	1	90.96	DAGFSGDYEKNVLEQTR
					1082.07	2162.12	1.01726	0	60.28	ELHINSFDTSSLFAPLSGVK
					1091.11	2180.2	0.052529	1	80.87	EVPVVFTFASLPDKDFLTR
					792.387	2374.14	1.08862	1	93.57	IDEEFDDYKDVTASNEQVEK
					568.32	1134.63	0.094919	0	46.89	EAFQAADLDR
					792.078	2373.21	0.16253	1	57.23	IDEEFDDYKDVTASNEQVEK
					452.303	902.591	0.083592	0	61.07	TLADVLGSK
					465.747	929.48	0.023235	0	34.08	QALEDAQR
					516.29	1030.57	-0.036821	1	56.46	TLADVLGSKK
					521.283	1040.55	0.001908	0	48.46	EPPVQVTSGK
					531.258	1060.5	0.00829	1	41.53	QAEDKWER
					541.289	1080.56	0.007491	0	33.66	QLDLAQHEK
					546.243	1090.47	-0.095002	0	58.06	GEATTAAPVFK
					568.792	1135.57	1.03948	0	57.41	EAFQAADLDR
					587.213	1172.41	-0.075231	0	41.06	IDEEFDDYK
					592.274	1182.53	0.007877	0	57.48	HNIADNDAEGK
					675.86	1349.71	-0.002198	0	70.44	ELDTSFIGEVLK
					719.345	1436.67	0.010279	0	56.88	LEADATPMWEFK
					731.371	1460.73	-0.084692	0	89.71	FLVTELLEAGELK
					738.448	1474.88	1.12339	1	35.68	NYREPPVQVTSGK
					743.32	1484.63	-0.081789	0	81.87	GNFALSSQFDLMR
					774.965	1547.92	1.07321	0	67.64	LVPDIAAVYAQIMK	LVPDIAAVYAQIM[1]K
					813.399	1624.78	-0.088624	1	40.27	FKELDTSFIGEVLK
					577.74	1730.2	0.251915	1	55.81	ITAADLDKTLADVLGSK
					939.888	1877.76	-0.227288	0	89.09	INPALIGGFTVEVGSNYK
					1081.97	2161.93	0.82657	0	75.45	ELHINSFDTSSLFAPLSGVK
					727.736	2180.19	0.034342	1	79.48	EVPVVFTFASLPDKDFLTR
					792.322	2373.94	0.895109	1	65.56	IDEEFDDYKDVTASNEQVEK
					452.368	902.722	0.214912	0	46.36	TLADVLGSK
					465.75	929.485	0.028791	0	52.8	QALEDAQR
					516.416	1030.82	0.214949	1	57.05	TLADVLGSKK
					521.411	1040.81	0.256868	0	35.99	EPPVQVTSGK
					541.414	1080.81	0.256777	0	32.55	QLDLAQHEK
					544.833	1087.65	0.205432	0	39.91	DAGFSGDYEK
					546.402	1090.79	0.223498	0	62.04	GEATTAAPVFK
					568.392	1134.77	0.238649	0	69.12	EAFQAADLDR
					592.409	1182.8	0.276725	0	63.97	HNIADNDAEGK
					610.457	1218.9	0.23765	1	52.45	KGEATTAAPVFK
					636.951	1271.89	0.204942	1	35.85	TLKQALEDAQR
					670.444	1338.87	0.246371	1	53.08	HNIADNDAEGKR
					676.049	1350.08	0.376234	0	62.94	ELDTSFIGEVLK
					727.442	1452.87	0.209684	0	44.03	LEADATPMWEFK	LEADATPM[1]WEFK
					731.549	1461.08	0.27051	0	96.18	FLVTELLEAGELK
					738.013	1474.01	0.25308	1	68.38	NYREPPVQVTSGK
					743.5	1484.99	0.278077	0	76.64	GNFALSSQFDLMR
					774.561	1547.11	0.264622	0	78.93	LVPDIAAVYAQIMK	LVPDIAAVYAQIM[1]K
					813.595	1625.18	0.303862	1	82.32	FKELDTSFIGEVLK
					940.182	1878.35	0.360598	0	60.85	INPALIGGFTVEVGSNYK
					965.074	1928.13	0.242036	1	65.94	DAGFSGDYEKNVLEQTR
					1081.69	2161.37	0.266626	0	55.35	ELHINSFDTSSLFAPLSGVK
					1091.25	2180.5	0.343489	1	50.8	EVPVVFTFASLPDKDFLTR
					792.2	2373.58	0.529961	1	65.62	IDEEFDDYKDVTASNEQVEK
					451.757	901.499	0.069661	0	36.48	HQPETYK
					452.28	902.545	0.038144	0	71.27	TLADVLGSK
					465.66	929.305	-0.151169	0	63.47	QALEDAQR
					515.769	1029.52	-0.001477	1	36.87	KHQPETYK
					531.257	1060.5	0.005026	1	69.87	QAEDKWER
					544.694	1087.37	-0.073334	0	43.14	DAGFSGDYEK
					546.323	1090.63	0.065992	0	67.35	GEATTAAPVFK
					568.261	1134.51	-0.023695	0	75.27	EAFQAADLDR
					592.289	1182.56	0.036853	0	78.45	HNIADNDAEGK
					610.343	1218.67	0.011018	1	98.85	KGEATTAAPVFK
					670.376	1338.74	0.110807	1	39.26	HNIADNDAEGKR
					675.843	1349.67	-0.036066	0	75.85	ELDTSFIGEVLK
					731.84	1461.67	0.852862	0	84.73	FLVTELLEAGELK
					492.262	1473.76	0.007215	1	55.83	NYREPPVQVTSGK
					766.376	1530.74	-0.111037	0	67.44	LVPDIAAVYAQIMK
					542.64	1624.9	0.026995	1	59.15	FKELDTSFIGEVLK
					721.315	2160.92	-0.181812	0	60.56	ELHINSFDTSSLFAPLSGVK
					727.715	2180.12	-0.028664	1	69.69	EVPVVFTFASLPDKDFLTR
					792.014	2373.02	-0.028123	1	102.76	IDEEFDDYKDVTASNEQVEK
					827.028	2478.06	-0.139988	0	95.09	HGEFASTLYATASVLNAVEDVER
					913.078	2736.21	0.812499	1	38.63	WLVDASQTIPMFQQFLSSGLPDKK
N019	mitochondrial translation elongation factor Tu (EF-Tu)	4144	50.11	115	460.317	918.619	0.079955	0	65.69	TTLTAAITK		49260.2	7.2	449
					493.348	984.681	0.10566	0	34.05	NIVVWLNK
					573.336	1144.66	0.048112	0	63.55	GTVATGVVEQGK
					583.36	1164.71	0.12896	0	45.31	DTEYGIQAIR
					592.3	1182.58	-0.043806	0	63.58	FEANVYVLTK
					594.342	1186.67	0.035212	0	59.28	GVVTGIETFHK
					625.37	1248.72	0.086421	0	90.28	EGGMTVAAGVITK	EGGM[1]TVAAGVITK
					656.37	1310.73	0.002035	1	82.22	KFEANVYVLTK
					460.327	1377.96	0.185219	0	52.13	GQVVGKPGTLSAHK
					740.965	1479.91	0.121585	0	97.01	LLATVDELPQPER
					804.992	1607.97	0.081557	1	82.36	KLLATVDELPQPER
					825.394	1648.77	1.00757	0	69.1	IGDEVEVLGMQEDAK	IGDEVEVLGM[1]QEDAK
					867.916	1733.82	-1.04449	0	55.2	QMEEGFAGDSIGLLLR
					592.986	1775.94	0.075201	1	63.57	IGDEVEVLGMQEDAKK	IGDEVEVLGM[1]QEDAKK
					807.75	2420.23	1.03754	0	70.42	YEYNGDSTPIIHGSALEAIELK
					460.318	918.621	0.082341	0	59.64	TTLTAAITK
					493.354	984.693	0.117654	0	39.31	NIVVWLNK
					573.358	1144.7	0.092894	0	63.22	GTVATGVVEQGK
					583.308	1164.6	0.02396	0	58.16	DTEYGIQAIR
					586.376	1170.74	0.169689	1	31.66	FRDYQSIDK
					592.377	1182.74	0.111766	0	67.59	FEANVYVLTK
					594.387	1186.76	0.123898	0	54.28	GVVTGIETFHK
					625.396	1248.78	0.138255	0	80.31	EGGMTVAAGVITK	EGGM[1]TVAAGVITK
					656.903	1311.79	1.06803	1	50.41	KFEANVYVLTK
					460.224	1377.65	-0.122686	0	56.26	GQVVGKPGTLSAHK
					740.933	1479.85	0.058959	0	92.2	LLATVDELPQPER
					536.946	1607.82	-0.073132	1	46.17	KLLATVDELPQPER
					824.921	1647.83	0.061863	0	80.57	IGDEVEVLGMQEDAK	IGDEVEVLGM[1]QEDAK
					876.431	1750.85	-0.00873	0	96.62	QMEEGFAGDSIGLLLR	QM[1]EEGFAGDSIGLLLR
					593.275	1776.8	0.942684	1	46.91	IGDEVEVLGMQEDAKK	IGDEVEVLGM[1]QEDAKK
					611.688	1832.04	0.135703	1	30.01	GITINASHVEYETDKR
					719.107	2154.3	1.18021	0	55.42	QTDKPFLMAIEALYTISGR
					807.727	2420.16	0.967568	0	34.87	YEYNGDSTPIIHGSALEAIELK
					912.454	2734.34	1.00032	0	32.49	VAVPGETMNVGFETIWPMPLSEGLK	VAVPGETM[1]NVGFETIWPM[1]PLSEGLK
					460.314	918.613	0.074229	0	40.28	TTLTAAITK
					541.35	1080.69	0.205676	0	41.86	VFPMEEEGK	VFPM[1]EEEGK
					573.3	1144.59	-0.023382	0	55.21	GTVATGVVEQGK
					583.286	1164.56	-0.019522	0	51.17	DTEYGIQAIR
					592.32	1182.63	-0.002574	0	40.78	FEANVYVLTK
					625.35	1248.69	0.047027	0	59.59	EGGMTVAAGVITK	EGGM[1]TVAAGVITK
					740.872	1479.73	-0.063881	0	79.89	LLATVDELPQPER
					816.856	1631.7	-0.074534	0	54.79	IGDEVEVLGMQEDAK
					868.904	1735.79	0.933315	0	47.25	QMEEGFAGDSIGLLLR
					592.983	1775.93	0.066792	1	34.65	IGDEVEVLGMQEDAKK	IGDEVEVLGM[1]QEDAKK
					611.623	1831.85	-0.059753	1	47.36	GITINASHVEYETDKR
					460.284	918.553	0.014061	0	77.8	TTLTAAITK
					493.303	984.592	0.016088	0	41.15	NIVVWLNK
					573.338	1144.66	0.053128	0	80.07	GTVATGVVEQGK
					583.272	1164.53	-0.048008	0	48.54	DTEYGIQAIR
					594.344	1186.67	0.038522	0	50.41	GVVTGIETFHK
					617.325	1232.64	-0.00804	0	55.94	EGGMTVAAGVITK
					656.359	1310.7	-0.020943	1	79.83	KFEANVYVLTK
					740.827	1479.64	-0.153953	0	103.52	LLATVDELPQPER
					782.416	1562.82	0.060768	1	55.3	DYQSIDKAPEEIR
					816.776	1631.54	-0.23294	0	87.28	IGDEVEVLGMQEDAK
					574.246	1719.72	-0.094218	0	35.67	HYGHVDNPGHAEFIK
					868.846	1735.68	0.815911	0	56.84	QMEEGFAGDSIGLLLR
					871.901	1741.79	-0.016895	0	39.63	HTPFGAGYAPQMFFR	HTPFGAGYAPQM[1]FFR
					587.684	1760.03	0.164069	1	51	IGDEVEVLGMQEDAKK
					916.895	1831.78	-0.130562	1	65.54	GITINASHVEYETDKR
					724.037	2169.09	-0.025771	0	69.36	QTDKPFLMAIEALYTISGR	QTDKPFLM[1]AIEALYTISGR
					726.03	2175.07	0.030806	1	47.75	CDLIPDKELQDMVAMEIR
					807.4	2419.18	-0.011962	0	37.05	YEYNGDSTPIIHGSALEAIELK
N020	aspartate aminotransferase	4133	49.2	106	488.801	975.588	0.037452	1	66.39	LNGFEIKR		48175.3	9.04	437
					594.391	1186.77	0.111264	0	105.53	VGALNIVTSDAK
					642.919	1283.82	0.079494	0	49.56	IVGTILSDPTLR
					659.877	1317.74	0.08977	0	50.05	TLHVYMNLDGR
					672.349	1342.68	-0.025627	0	88.39	QALVDNLEGLGSK
					672.403	1342.79	0.03546	0	78.35	VATVQAISGTGALR
					706.877	1411.74	0.077548	0	66.07	YYDPNTNGLDLK
					970.059	1938.1	0.140631	0	70.22	YFAQEGHQVLVAQSYAK
					707.03	2118.07	-0.046854	0	60.71	GVSVYVADPTYVNHLPIFK
					477.761	953.507	0.068461	0	36.15	NMGLYGQR	NM[1]GLYGQR
					485.831	969.647	0.107227	0	35.21	NWVLPSVR
					594.381	1186.75	0.092158	0	84.08	VGALNIVTSDAK
					642.936	1283.86	0.113264	0	60.9	IVGTILSDPTLR
					672.423	1342.83	0.121693	0	84.15	QALVDNLEGLGSK
					672.455	1342.9	0.138206	0	81.19	VATVQAISGTGALR
					706.884	1411.75	0.090752	0	68.88	YYDPNTNGLDLK
					491.311	1470.91	0.108272	1	36.33	QALVDNLEGLGSKK
					777.417	1552.82	0.042975	0	60.84	TSEFAFGETNPLLK
					970.038	1938.06	0.098543	0	106.57	YFAQEGHQVLVAQSYAK
					647.34	1939	0.089465	1	47.15	AGHDYLPFKGWDVFCK
					735.389	2203.14	0.165026	0	58.4	HVVFFDCAYQGFASGDIDR
					745.414	2233.22	0.194559	0	35.57	MSVSGVNSHNVEYLAQAMHK	M[1]SVSGVNSHNVEYLAQAM[1]HK
					863.48	2587.42	0.09732	0	85.46	HITNQIGMFAYSGLTPPQVQTLR	HITNQIGM[1]FAYSGLTPPQVQTLR
					975.126	2922.36	0.940688	0	32.61	ETEAVMSQLNQVIRPMYSNPPAYGAR
					594.378	1186.74	0.08471	0	60.2	VGALNIVTSDAK
					672.846	1343.68	0.921246	0	44.92	VATVQAISGTGALR
					706.8	1411.59	-0.07648	0	56.63	YYDPNTNGLDLK
					777.829	1553.64	0.866673	0	30.34	TSEFAFGETNPLLK
					594.41	1186.8	0.149004	0	51.61	VGALNIVTSDAK
					642.966	1283.92	0.173512	0	52.82	IVGTILSDPTLR
					672.447	1342.88	0.170327	0	41.52	QALVDNLEGLGSK
					672.5	1342.99	0.228728	0	76.02	VATVQAISGTGALR
					777.491	1552.97	0.191057	0	39.81	TSEFAFGETNPLLK
					647.128	1938.36	0.39732	0	30.84	YFAQEGHQVLVAQSYAK
					456.185	910.356	-0.044326	0	40.82	GWDVFCK
					469.766	937.517	0.072772	0	55.01	NMGLYGQR
					485.807	969.6	0.060509	0	42.49	NWVLPSVR
					594.379	1186.74	0.088266	0	100.4	VGALNIVTSDAK
					642.888	1283.76	0.016778	0	53.98	IVGTILSDPTLR
					672.319	1342.62	-0.085605	0	85.03	QALVDNLEGLGSK
					672.382	1342.75	-0.007844	0	82.31	VATVQAISGTGALR
					706.863	1411.71	0.049938	0	78.1	YYDPNTNGLDLK
					491.13	1470.37	-0.43597	1	38.16	QALVDNLEGLGSKK
					777.378	1552.74	-0.035873	0	66.65	TSEFAFGETNPLLK
					647.37	1939.09	1.12457	0	52.7	YFAQEGHQVLVAQSYAK
					745.361	2233.06	0.034995	0	69.16	MSVSGVNSHNVEYLAQAMHK	M[1]SVSGVNSHNVEYLAQAM[1]HK
N021	dihydrolipoamide dehydrogenase (PDH E3)	4014	34.71	99	508.243	1014.47	0.038219	0	57.47	EAAMATYDK	EAAM[1]ATYDK	53776.8	7.99	507
					523.34	1044.66	0.046995	0	82.42	VVSSTGALALK
					570.251	1138.49	0.009275	0	78.79	TNDDDEGFVK
					721.393	1440.77	-0.01003	0	92.89	VEPSSITLITEPR
					484.281	1449.82	0.116662	0	32.42	TCHAHPTLSEAVK
					738.38	1474.75	0.019212	0	111.37	LGGTCLNVGCIPSK
					748.42	1494.83	0.016982	0	111.22	AVNGLTSGIEFLFK
					499.952	1496.83	0.071597	0	33.66	ALLHASHIYEDTK
					775.895	1549.78	0.019288	0	52.84	YFPDHGIVFDNVK
					541.98	1622.92	0.014908	1	56.94	AVNGLTSGIEFLFKK
					543.98	1628.92	0.028592	0	95.63	RPYLDGLGLENVGVK
					837.927	1673.84	0.027814	0	99.87	VSGANEVTVDLAEGGEK
					560.348	1678.02	0.16966	1	37.93	KYFPDHGIVFDNVK
					847.423	1692.83	0.050106	0	79.92	TEEVACDVVLCSVGR
					601.296	1800.87	-1.0396	1	68.58	VSGANEVTVDLAEGGEKK
					747.382	2239.13	0.012121	0	60.28	SNVPSIYAIGDCIPGPMLAHK
					1184.14	2366.26	-0.022051	0	94.95	NIIVATGSDVIGLPFLPIDEQR
					903.445	2707.31	0.000126	1	106.94	RLGTEVTVVEFTDNLCGGAADGEVAK
					508.322	1014.63	0.196023	0	43.8	EAAMATYDK	EAAM[1]ATYDK
					570.288	1138.56	0.082869	0	62.46	TNDDDEGFVK
					721.458	1440.9	0.119224	0	94.13	VEPSSITLITEPR
					484.32	1449.94	0.234715	0	33.9	TCHAHPTLSEAVK
					738.438	1474.86	0.133878	0	75.99	LGGTCLNVGCIPSK
					748.46	1494.91	0.096944	0	91.95	AVNGLTSGIEFLFK
					542.366	1624.08	1.1744	1	42.43	AVNGLTSGIEFLFKK
					544.014	1629.02	0.130673	0	69.07	RPYLDGLGLENVGVK
					838.479	1674.94	1.13196	0	92.77	VSGANEVTVDLAEGGEK
					560.686	1679.04	1.18547	1	36.15	KYFPDHGIVFDNVK
					847.419	1692.82	0.041812	0	69.71	TEEVACDVVLCSVGR
					902.009	1802	0.098608	1	44.18	VSGANEVTVDLAEGGEKK
					684.419	2050.23	0.28812	1	61.19	DGGKTEEVACDVVLCSVGR
					752.729	2255.17	0.057836	0	34.78	SNVPSIYAIGDCIPGPMLAHK	SNVPSIYAIGDCIPGPM[1]LAHK
					1184.21	2366.4	0.112629	0	112.68	NIIVATGSDVIGLPFLPIDEQR
					903.82	2708.44	1.12585	1	56.43	RLGTEVTVVEFTDNLCGGAADGEVAK
					455.745	909.475	0.045476	0	36.57	LDLGAMMK	LDLGAM[1]M[1]K
					500.238	998.462	0.02377	0	52.75	EAAMATYDK
					523.32	1044.63	0.007553	0	62.55	VVSSTGALALK
					570.246	1138.48	0.000197	0	39.68	TNDDDEGFVK
					721.397	1440.78	-0.002684	0	105.67	VEPSSITLITEPR
					738.36	1474.71	-0.021734	0	84.47	LGGTCLNVGCIPSK
					748.35	1494.69	-0.122792	0	102.83	AVNGLTSGIEFLFK
					837.84	1673.67	-0.14538	0	75.26	VSGANEVTVDLAEGGEK
					684.598	2050.77	0.825285	1	59.02	DGGKTEEVACDVVLCSVGR
					789.72	2366.14	-0.14635	0	96.31	NIIVATGSDVIGLPFLPIDEQR
					455.834	909.653	0.223514	0	37.54	LDLGAMMK	LDLGAM[1]M[1]K
					479.83	957.645	0.178281	0	53.96	VAVDDHFR
					508.333	1014.65	0.219321	0	41.72	EAAMATYDK	EAAM[1]ATYDK
					523.472	1044.93	0.310809	0	63.22	VVSSTGALALK
					570.355	1138.7	0.217185	0	75.82	TNDDDEGFVK
					721.532	1441.05	0.267948	0	112.63	VEPSSITLITEPR
					738.446	1474.88	0.150486	0	94.55	LGGTCLNVGCIPSK
					748.521	1495.03	0.218434	0	36.91	AVNGLTSGIEFLFK
					776.049	1550.08	0.327502	0	69.95	YFPDHGIVFDNVK
					542.78	1625.32	0.45964	1	35.59	ALLHASHIYEDTKK
					544.079	1629.22	0.326495	0	52.52	RPYLDGLGLENVGVK
					838.061	1674.11	0.297114	0	78.99	VSGANEVTVDLAEGGEK
					847.56	1693.11	0.324854	0	67.89	TEEVACDVVLCSVGR
					684.512	2050.51	0.568458	1	51.47	DGGKTEEVACDVVLCSVGR
					479.793	957.572	0.104929	0	63.11	VAVDDHFR
					500.268	998.521	0.082782	0	58.68	EAAMATYDK
					570.12	1138.23	-0.252429	0	78.91	TNDDDEGFVK
					721.331	1440.65	-0.13538	0	112.68	VEPSSITLITEPR
					484.253	1449.74	0.034327	0	41.43	TCHAHPTLSEAVK
					738.32	1474.63	-0.101776	0	94.7	LGGTCLNVGCIPSK
					748.835	1495.66	0.847842	0	72.28	AVNGLTSGIEFLFK
					749.374	1496.73	-0.028754	0	64.43	ALLHASHIYEDTK
					517.673	1550	0.241031	0	68.97	YFPDHGIVFDNVK
					542.626	1624.86	3.7e-05	1	52.32	ALLHASHIYEDTKK
					544.002	1628.98	0.095567	0	90.04	RPYLDGLGLENVGVK
					837.873	1673.73	-0.078692	0	44.8	VSGANEVTVDLAEGGEK
					560.297	1677.87	0.016936	1	54.17	KYFPDHGIVFDNVK
					847.304	1692.59	-0.188636	0	93.92	TEEVACDVVLCSVGR
					747.665	2239.97	0.860326	0	47.25	SNVPSIYAIGDCIPGPMLAHK
N022	L-alpha-aminoadipic semialdehyde dehydrogenase	3805	34.07	98	472.808	943.601	0.05564	0	66.88	IVATQVASR		58303	8.26	543
					500.31	998.605	0.065774	0	59.62	VPDLDTAIR
					504.286	1006.56	0.049603	0	46.31	AAYEQLGQK
					579.856	1157.7	0.089453	0	44.97	IHDEFLGSLK
					615.839	1229.66	-0.002929	1	37.68	ELPLAQGIKFD
					645.875	1289.74	0.027259	0	78.05	SILFAAVGTAGQR
					710.364	1418.71	-0.064104	0	69.02	VPLVSFTGSTQVGK
					745.409	1488.8	0.067614	0	99.71	GAPSTNLCTLATQR
					790.431	1578.85	-0.01399	0	74.44	HLEDLGALVSLEVGK
					887.016	1772.02	0.070404	0	56.04	TDRPGNFVEPTIVSIK
					1004.49	2006.97	0.01753	0	108.24	GSGEVVDSVNPAYNETITR
					708.003	2120.99	-0.138157	0	69.33	HDAPIALHETFAPILYVSK
					473.303	944.592	1.0468	0	67.28	IVATQVASR
					500.307	998.6	0.060388	0	72.1	VPDLDTAIR
					504.294	1006.57	0.065023	0	46.15	AAYEQLGQK
					514.83	1027.64	0.12875	0	44.01	MWAEVPAPK
					579.878	1157.74	0.133633	0	37.27	IHDEFLGSLK
					600.361	1198.71	0.131783	1	44.29	RSTCTINYGK
					611.916	1221.82	0.182158	1	64.39	VATAGLKDYER
					646.016	1290.02	0.308251	0	67.81	SILFAAVGTAGQR
					710.468	1418.92	0.145104	0	82.82	VPLVSFTGSTQVGK
					745.415	1488.81	0.07945	0	111.33	GAPSTNLCTLATQR
					887.56	1773.11	1.15856	0	34.69	TDRPGNFVEPTIVSIK
					1004.56	2007.11	0.152064	0	103.46	GSGEVVDSVNPAYNETITR
					708.409	2122.2	1.07854	0	50.18	HDAPIALHETFAPILYVSK
					864.13	2589.37	1.11852	0	67.97	YNNEVAQGLSSSLFTTNQQNVFK
					472.872	943.73	0.18443	0	56.92	IVATQVASR
					500.401	998.786	0.24681	0	75.55	VPDLDTAIR
					504.335	1006.65	0.146507	0	42.21	AAYEQLGQK
					522.409	1042.8	0.328818	0	31.9	STCTINYGK
					579.953	1157.89	0.283039	0	43.17	IHDEFLGSLK
					600.464	1198.91	0.336285	1	36.74	RSTCTINYGK
					611.976	1221.94	0.301154	1	62.2	VATAGLKDYER
					615.946	1229.88	0.211837	1	34.24	ELPLAQGIKFD
					646.062	1290.11	0.400475	0	72.17	SILFAAVGTAGQR
					710.589	1419.16	0.38572	0	73.17	VPLVSFTGSTQVGK
					745.589	1489.16	0.427182	0	97.53	GAPSTNLCTLATQR
					1004.76	2007.51	0.552004	0	99.98	GSGEVVDSVNPAYNETITR
					863.876	2588.6	0.354297	0	50	YNNEVAQGLSSSLFTTNQQNVFK
					472.783	943.551	0.005744	0	68.48	IVATQVASR
					500.276	998.537	-0.002494	0	85.95	VPDLDTAIR
					504.274	1006.53	0.025433	0	48.76	AAYEQLGQK
					514.76	1027.5	-0.011614	0	47.2	MWAEVPAPK
					579.798	1157.58	-0.026217	0	53.32	IHDEFLGSLK
					645.909	1289.8	0.094701	0	65.34	SILFAAVGTAGQR
					710.376	1418.74	-0.039536	0	49.85	VPLVSFTGSTQVGK
					745.414	1488.81	0.07747	0	99.97	GAPSTNLCTLATQR
					591.685	1772.03	0.08636	0	52.42	TDRPGNFVEPTIVSIK
					1004.96	2007.91	0.95562	0	92.35	GSGEVVDSVNPAYNETITR
					708.051	2121.13	0.005267	0	54.05	HDAPIALHETFAPILYVSK
N023	methylmalonate-semialdehyde dehydrogenase	3467	50.09	92	508.767	1015.52	-0.014344	0	38.69	NVSVPEFPK		56702.9	8.05	527
					516.297	1030.58	0.10769	0	30.87	NIDTYSYR
					568.818	1135.62	0.059011	0	65.53	SISFVGGDAAGR
					576.332	1150.65	0.073106	0	53.6	AGVHFYTQTK
					628.827	1255.64	0.040125	0	44.61	GSFVGASHFYGK
					670.857	1339.7	0.033524	0	72.27	LFIDNEFVESK
					740.381	1478.75	0.032367	0	77.17	AYAQWSETPISAR
					804.467	1606.92	0.109746	1	66.38	KAYAQWSETPISAR
					808.928	1615.84	0.017184	0	81.78	LQALISENMEEIAR
					837.435	1672.86	-0.047243	0	99.8	LSSGFTPGADLGPLITK
					855.45	1708.89	-0.025367	0	99.74	LIQSGVDQGAAIPLDGR
					866.946	1731.88	-0.012987	0	91.46	EATLNSLVGAAFGAAGQR
					1019.46	2036.91	-0.093694	0	76.23	ATEFVDVFDPATQELVTR
					508.834	1015.65	0.120476	0	36.7	NVSVPEFPK
					515.824	1029.63	0.105771	0	45.11	DPGASMIIAR
					516.261	1030.51	0.036338	0	33.07	NIDTYSYR
					569.292	1136.57	1.00823	0	56.39	SISFVGGDAAGR
					576.338	1150.66	0.085264	0	44.12	AGVHFYTQTK
					628.859	1255.7	0.104737	0	40.67	GSFVGASHFYGK
					670.892	1339.77	0.10301	0	62.31	LFIDNEFVESK
					740.392	1478.77	0.053223	0	61.35	AYAQWSETPISAR
					804.454	1606.89	0.084102	1	52.54	KAYAQWSETPISAR
					816.934	1631.85	0.033893	0	74.78	LQALISENMEEIAR	LQALISENM[1]EEIAR
					837.509	1673	0.100485	0	97.16	LSSGFTPGADLGPLITK
					855.491	1708.97	0.055857	0	93.19	LIQSGVDQGAAIPLDGR
					867.489	1732.96	1.07223	0	73.8	EATLNSLVGAAFGAAGQR
					604.653	1810.94	0.12944	1	32.37	VPMATKDEMQAASDSAK	VPM[1]ATKDEM[1]QAASDSAK
					1019.56	2037.11	0.109158	0	83.93	ATEFVDVFDPATQELVTR
					869.09	2604.25	1.02823	0	30.64	GLEVVEHACSTGTVLMGETAENVGK	GLEVVEHACSTGTVLM[1]GETAENVGK
					885.416	2653.23	-0.104643	1	37.45	TITSLWKEEDLSQFGTNMPILSK	TITSLWKEEDLSQFGTNM[1]PILSK
					1076.62	3226.83	0.143549	0	76.45	YQHEIDVGQVGINIPIPVPLPFFSFTGSR
					568.65	1135.29	-0.276745	0	45.92	SISFVGGDAAGR
					508.915	1015.82	0.282462	0	33.58	NVSVPEFPK
					568.926	1135.84	0.275475	0	48.12	SISFVGGDAAGR
					628.948	1255.88	0.283659	0	30.72	GSFVGASHFYGK
					670.968	1339.92	0.255552	0	30.95	LFIDNEFVESK
					837.627	1673.24	0.335245	0	59.75	LSSGFTPGADLGPLITK
					855.646	1709.28	0.366971	0	92.3	LIQSGVDQGAAIPLDGR
					515.741	1029.47	-0.059447	0	74.4	DPGASMIIAR
					516.27	1030.53	0.053488	0	30.73	NIDTYSYR
					568.763	1135.51	-0.050875	0	48.74	SISFVGGDAAGR
					577.137	1152.26	0.783292	0	30.7	DEMQAASDSAK
					585.753	1169.49	-0.116541	0	30.38	EWIPELVER
					628.735	1255.46	-0.142775	0	39.9	GSFVGASHFYGK
					670.869	1339.72	0.058148	0	61.85	LFIDNEFVESK
					740.31	1478.61	-0.109909	0	57.68	AYAQWSETPISAR
					837.418	1672.82	-0.082479	0	76.25	LSSGFTPGADLGPLITK
					855.357	1708.7	-0.211131	0	106.54	LIQSGVDQGAAIPLDGR
					866.957	1731.9	0.009815	0	45.52	EATLNSLVGAAFGAAGQR
					904.83	1807.65	-0.220812	0	84.6	EEDLSQFGTNMPILSK
					1019.45	2036.88	-0.123014	0	86.45	ATEFVDVFDPATQELVTR
N024	putative novel Complex V (ATP synthase) subunit AcAtpN2	3452	48.72	107	484.317	966.619	0.105926	0	52.38	AHEELLQK		34423.7	5.28	312
					515.294	1028.57	0.047467	0	46.25	AQLEEGVQR
					548.354	1094.69	0.085594	1	43.19	KAHEELLQK
					565.806	1129.6	0.035113	0	51.65	EIDALDQQAK
					622.392	1242.77	0.088442	0	57.04	LQADIDILTNK
					629.905	1257.8	0.139006	1	44.63	EIDALDQQAKK
					641.862	1281.71	0.085067	0	79.33	FSADTPEGALFK
					697.388	1392.76	1.05779	0	86.11	QLQASGLQFDASK
					714.926	1427.84	0.050547	0	73.95	ELVDALAALSAEVK
					844.504	1686.99	0.073314	0	53.5	DVVQIKPYDEQLLK
					979.036	1956.06	0.124102	0	114.89	QQSATFQQYSQLVADSR
					1189.72	2377.43	0.21967	0	48.39	AELEHVTNPTIQPTVDTAVNTK
					515.307	1028.6	0.074629	0	41.21	AQLEEGVQR
					641.87	1281.72	0.100563	0	68.95	FSADTPEGALFK
					696.908	1391.8	0.096033	0	80.51	QLQASGLQFDASK
					793.447	2377.32	0.10591	0	48.57	AELEHVTNPTIQPTVDTAVNTK
					515.238	1028.46	-0.064421	0	52.34	AQLEEGVQR
					517.287	1032.56	0.023913	0	55.98	QAAELAQFR
					565.815	1129.62	0.054457	0	49.15	EIDALDQQAK
					622.32	1242.63	-0.056528	0	50.79	LQADIDILTNK
					622.732	1243.45	-0.202185	1	93.29	SKAQLEEGVQR
					641.765	1281.52	-0.108657	0	86.83	FSADTPEGALFK
					696.783	1391.55	-0.153569	0	70.54	QLQASGLQFDASK
					714.877	1427.74	-0.046715	0	73.93	ELVDALAALSAEVK
					734.366	1466.72	1.04025	0	39.34	NHNFLTEFMASR
					529.254	1584.74	0.850965	1	51.49	RELVDALAALSAEVK
					844.419	1686.82	-0.09676	0	46.4	DVVQIKPYDEQLLK
					611.335	1830.98	-0.026747	1	42.54	LQADIDILTNKELFAK
					978.946	1955.88	-0.056646	0	71.32	QQSATFQQYSQLVADSR
					484.353	966.691	0.177508	0	52.11	AHEELLQK
					515.405	1028.8	0.270129	0	37.72	AQLEEGVQR
					517.411	1032.81	0.273211	0	42	QAAELAQFR
					548.416	1094.82	0.21006	1	50.57	KAHEELLQK
					565.901	1129.79	0.225713	0	38.67	EIDALDQQAK
					622.505	1243	0.313224	0	53.22	LQADIDILTNK
					622.93	1243.84	0.192795	1	63.76	SKAQLEEGVQR
					641.963	1281.91	0.287449	0	79.88	FSADTPEGALFK
					696.991	1391.97	0.262433	0	75.52	QLQASGLQFDASK
					715.07	1428.13	0.338557	0	66.08	ELVDALAALSAEVK
					742.01	1482.01	0.334304	0	45.32	NHNFLTEFMASR	NHNFLTEFM[1]ASR
					563.416	1687.23	0.307342	0	44.41	DVVQIKPYDEQLLK
					611.437	1831.29	0.281212	1	53.66	LQADIDILTNKELFAK
					979.134	1956.25	0.320238	0	85.7	QQSATFQQYSQLVADSR
					793.563	2377.67	0.45532	0	55.65	AELEHVTNPTIQPTVDTAVNTK
					1194.56	3580.64	0.828505	0	40.56	SLESSGMSPLHVAQMTDIVTTDPLAVQALPLAQK	SLESSGM[1]SPLHVAQM[1]TDIVTTDPLAVQALPLAQK
					484.307	966.599	0.085976	0	55.54	AHEELLQK
					515.238	1028.46	-0.063447	0	56.97	AQLEEGVQR
					517.27	1032.53	-0.009789	0	56.14	QAAELAQFR
					548.34	1094.67	0.057026	1	54.61	KAHEELLQK
					565.757	1129.5	-0.062417	0	49.78	EIDALDQQAK
					622.366	1242.72	0.034696	0	50.88	LQADIDILTNK
					641.845	1281.68	0.051853	0	79.5	FSADTPEGALFK
					696.808	1391.6	-0.102199	0	88.73	QLQASGLQFDASK
					714.877	1427.74	-0.046711	0	58.21	ELVDALAALSAEVK
					733.819	1465.62	-0.054034	0	66.57	NHNFLTEFMASR
					844.412	1686.81	-0.109892	0	60.77	DVVQIKPYDEQLLK
					979.002	1955.99	0.055268	0	73.69	QQSATFQQYSQLVADSR
					793.405	2377.19	-0.020723	0	61.67	AELEHVTNPTIQPTVDTAVNTK
N025	isocitrate dehydrogenase, NAD+ alpha subunit	3410	51.43	89	475.823	949.632	0.061529	0	52.14	AIHDILLR		41261.8	9.18	385
					540.825	1079.64	0.088935	0	55.38	HVGLNEQAGR
					635.372	1268.73	0.123102	0	87.63	MSDGLFLESVR	M[1]SDGLFLESVR
					669.876	1337.74	0.065156	0	112.74	IAEAAFGYAAAAGR
					672.922	1343.83	0.048116	0	53.73	SLNLYANIVPIK
					716.909	1431.8	0.030412	0	81.42	EIADSVVGVFGALR
					882.003	1761.99	0.066027	0	92.36	VGDITQNFDLLTSLAR
					954.051	1906.09	0.00945	0	52.78	GLALGSEIPVTLIPGDGIGK
					688.719	2063.13	0.956123	1	53.55	RGLALGSEIPVTLIPGDGIGK
					889.14	2664.4	1.00947	0	87.4	HVAADIQGANVANPTGMLLSGVMLLR	HVAADIQGANVANPTGM[1]LLSGVMLLR
					475.842	949.669	0.098419	0	42.29	AIHDILLR
					540.826	1079.64	0.089955	0	64.24	HVGLNEQAGR
					580.846	1159.68	0.095694	0	67.12	HSGIDMVVFR
					635.348	1268.68	0.07405	0	78.03	MSDGLFLESVR	M[1]SDGLFLESVR
					669.876	1337.74	0.065462	0	103.03	IAEAAFGYAAAAGR
					673.496	1344.98	1.19566	0	58.78	SLNLYANIVPIK
					716.932	1431.85	0.077116	0	90.25	EIADSVVGVFGALR
					484.283	1449.83	0.058787	1	45.84	HVGLNEQAGRLEK
					882.014	1762.01	0.087451	0	78.74	VGDITQNFDLLTSLAR
					954.074	1906.13	0.056172	0	57.22	GLALGSEIPVTLIPGDGIGK
					967.494	1932.97	0.062693	0	82.31	EMIIDNTCMQLVQNPK
					688.53	2062.57	0.389594	1	53.91	RGLALGSEIPVTLIPGDGIGK
					698.704	2093.09	0.109313	1	60.67	TDYEDSEHFKNNNLVLR
					844.442	2530.3	0.133576	0	65.33	ENTEAEYSGFEQEVTSGVVQSLK
					894.478	2680.41	1.02971	0	86.65	HVAADIQGANVANPTGMLLSGVMLLR	HVAADIQGANVANPTGM[1]LLSGVM[1]LLR
					580.762	1159.51	-0.071036	0	30.18	HSGIDMVVFR
					635.297	1268.58	-0.027964	0	80.54	MSDGLFLESVR	M[1]SDGLFLESVR
					670.356	1338.7	1.02515	0	76.3	IAEAAFGYAAAAGR
					672.864	1343.71	-0.066852	0	68.12	SLNLYANIVPIK
					716.826	1431.64	-0.134768	0	75.75	EIADSVVGVFGALR
					881.89	1761.76	-0.161639	0	70.56	VGDITQNFDLLTSLAR
					953.94	1905.87	-0.212056	0	76.93	GLALGSEIPVTLIPGDGIGK
					475.901	949.787	0.215809	0	40.78	AIHDILLR
					506.393	1010.77	0.228771	1	56.16	KYPTVEFK
					580.956	1159.9	0.31572	0	63.49	HSGIDMVVFR
					627.452	1252.89	0.277921	0	69.88	MSDGLFLESVR
					635.866	1269.72	0.20322	0	42.27	TDYEDSEHFK
					669.944	1337.87	0.200464	0	117.7	IAEAAFGYAAAAGR
					673.474	1344.93	1.15236	0	38.49	SLNLYANIVPIK
					717.468	1432.92	1.14827	0	61.09	EIADSVVGVFGALR
					882.091	1762.17	0.240797	0	62.03	VGDITQNFDLLTSLAR
					954.146	1906.28	0.200514	0	36.03	GLALGSEIPVTLIPGDGIGK
					967.589	1933.16	0.252401	0	65.88	EMIIDNTCMQLVQNPK
					475.795	949.575	0.004161	0	48.27	AIHDILLR
					506.289	1010.56	0.020251	1	38.86	KYPTVEFK
					540.798	1079.58	0.035213	0	70.28	HVGLNEQAGR
					580.808	1159.6	0.019774	0	72.38	HSGIDMVVFR
					627.309	1252.6	-0.008319	0	90.4	MSDGLFLESVR
					635.789	1269.56	0.048344	0	45.21	TDYEDSEHFK
					669.896	1337.78	0.105628	0	110.44	IAEAAFGYAAAAGR
					672.896	1343.78	-0.003328	0	41.18	SLNLYANIVPIK
[truncated: 7,911 more rows]
[truncated: 1 more columns]

## Sheet: (C) Contaminants
Supplemental Table S1	Tandem Mass Spectrometry (MS/MS) Data for Purified Acanthamoeba castellanii Mitochondria
	(C) Putative Non-Mitochondrial Contaminant Proteins
Number	Description	Protein Ion Score	% Sequence Coverage	# Peptides (Redundant)	m/z	Mr (expt)	Delta	# Missed Cleavages	Peptide Ion Score	Sequence	Modifications	Mass	pI	Length
C001	actin	2570	38.67	63	488.763	975.511	0.07022	0	70.15	AGFAGDDAPR		41648.9	5.37	375
					566.819	1131.62	0.104611	0	43.76	GYSFTTTAER
					599.832	1197.65	0.135108	0	48.11	DSYVGDEAQSK
					505.917	1514.73	-0.01268	0	61.1	IWHHTFYNELR
					759.397	1516.78	0.100682	0	82.41	EEYDESGPSIVHR
					895.97	1789.93	0.040986	0	75.45	SYELPDGQVITIGNER
					652.054	1953.14	0.084094	0	67.78	VAPEEHPVLLTEAPLNPK
					1100.04	2198.07	-0.002409	0	59.07	DLYGNVVLSGGTTMFPGIADR	DLYGNVVLSGGTTM[1]FPGIADR
					776.437	2326.29	0.12548	1	67.03	KDLYGNVVLSGGTTMFPGIADR	KDLYGNVVLSGGTTM[1]FPGIADR
					1056.25	3165.73	1.08216	0	52.67	TTGIVLDSGDGVTHTVPIYEGYALPHAILR
					488.351	974.687	-0.753744	0	73.5	AGFAGDDAPR
					566.774	1131.53	0.013595	0	45.66	GYSFTTTAER
					588.806	1175.6	0.054968	0	42.94	HTGVMVGMGQK	HTGVM[1]VGM[1]GQK
					599.793	1197.57	0.05551	0	49.27	DSYVGDEAQSK
					677.857	1353.7	0.084378	1	65.32	DSYVGDEAQSKR
					505.929	1514.77	0.024718	0	53.07	IWHHTFYNELR
					759.38	1516.75	0.066584	0	65.68	EEYDESGPSIVHR
					895.946	1789.88	-0.007204	0	70.09	SYELPDGQVITIGNER
					977.579	1953.14	0.085408	0	57.81	VAPEEHPVLLTEAPLNPK
					1100.05	2198.09	0.018787	0	88.64	DLYGNVVLSGGTTMFPGIADR	DLYGNVVLSGGTTM[1]FPGIADR
					867.737	2600.19	0.997264	0	38.84	LCYVALDFEQEMHTAASSSALEK
					488.733	975.452	0.010508	0	71.24	AGFAGDDAPR
					566.766	1131.52	-0.002237	0	51.11	GYSFTTTAER
					572.747	1143.48	-0.073144	0	67.08	HTGVMVGMGQK
					599.727	1197.44	-0.074758	0	42.02	DSYVGDEAQSK
					505.936	1514.78	0.042868	0	61.3	IWHHTFYNELR
					895.892	1789.77	-0.115412	0	67.41	SYELPDGQVITIGNER
					651.957	1952.85	-0.208577	0	59.43	VAPEEHPVLLTEAPLNPK
C002	similar to SSR delta subunit	2201	39.32	50	469.326	936.638	0.135177	1	30.44	YKLGETAR		109450	5.91	1002
					479.309	956.603	0.098994	0	71.52	INQQEVAR
					495.329	988.644	0.141787	0	30.85	VYYEFLR
					543.379	1084.74	0.144639	1	66.93	KINQQEVAR
					543.788	1085.56	0.057855	0	66.86	EGGFYTGLDK
					556.801	1111.59	0.073757	0	63.49	SVELGSYDSR
					563.847	1125.68	0.090872	0	41.93	DVNGKPAAAQR
					582.856	1163.7	0.104107	0	69.4	QIGYGVAVDSR
					587.327	1172.64	0.09354	0	49.94	AVDAHEFQEK
					596.873	1191.73	0.139746	0	39.59	QWVQDIFEK
					607.857	1213.7	0.101432	1	61.83	EGGFYTGLDKK
					615.902	1229.79	0.164994	0	59.87	SAGLPSDLESVR
					632.37	1262.73	0.075177	0	57.28	SSNLPSGDLVFK
					640.958	1279.9	0.177436	0	66.76	SAAQAHLAVALTK
					673.902	1345.79	0.074621	0	63	WAAFVAALQNQK
					679.957	1357.9	0.17532	0	67.48	ITIEPASFPDLR
					732.939	1463.86	0.138642	0	58.72	GENEQANVYLSLK
					748.553	1495.09	0.178346	0	63.59	VVQGTQLKPVISVK
					750.414	1498.81	0.07095	0	112.4	SLYDTQTNLFAAR
					801.509	1601	0.162083	0	86.97	TTTLESTAHAISTLR
					810.909	1619.8	0.056811	0	90.5	YIQTLENGDYGYGK
					581.337	1740.99	0.167082	0	43.52	HVQLADNAHFAFDEK
					602.297	1803.87	0.928158	0	64.03	FEVVSATGVVHTTETVK
					955.533	1909.05	0.057154	0	57.11	STALAFQALEYLGELQR
					1001.07	2000.13	0.166116	0	117.65	EQPQTTTFAYGQEVVFR
					715.735	2144.18	1.09323	0	89.02	GKPFVSANVAAEEVVNAQGEK
					1191.68	2381.35	0.091369	0	73.74	YVFEVPATATLDAIGLNVVSFR
					811.05	2430.13	1.10512	0	33.25	DGEHYTTNDFFDTTNHLGAMK	DGEHYTTNDFFDTTNHLGAM[1]K
					833.213	2496.62	0.269102	0	50.71	QAVLSYQHLGLAVPNAGNVASFIK
					858.852	2573.53	0.2209	0	88.84	GNTEQFVDVVSGEALANYVVPIPR
					680.445	1358.88	1.15217	0	36.22	ITIEPASFPDLR
					750.418	1498.82	0.078884	0	82.97	SLYDTQTNLFAAR
					810.963	1619.91	0.164189	0	70.45	YIQTLENGDYGYGK
					479.268	956.522	0.01801	0	70.53	INQQEVAR
					495.27	988.525	0.023657	0	31.14	VYYEFLR
					543.737	1085.46	-0.043615	0	39.7	EGGFYTGLDK
					556.757	1111.5	-0.015383	0	51.3	SVELGSYDSR
					582.845	1163.68	0.082579	0	54.7	QIGYGVAVDSR
					615.803	1229.59	-0.033842	0	49.79	SAGLPSDLESVR
					632.348	1262.68	0.031607	0	54.76	SSNLPSGDLVFK
					679.867	1357.72	-0.00543	0	90.44	ITIEPASFPDLR
					750.352	1498.69	-0.052192	0	88.83	SLYDTQTNLFAAR
					534.968	1601.88	1.03868	0	54.48	TTTLESTAHAISTLR
					581.31	1740.91	0.086145	0	55.84	HVQLADNAHFAFDEK
					805.325	2412.95	-0.075031	0	65.11	DGEHYTTNDFFDTTNHLGAMK
					479.272	956.53	0.025834	0	56.07	INQQEVAR
					556.744	1111.47	-0.040363	0	51.63	SVELGSYDSR
					582.798	1163.58	-0.011137	0	61.23	QIGYGVAVDSR
					615.83	1229.64	0.019522	0	56.4	SAGLPSDLESVR
					679.843	1357.67	-0.052312	0	82.47	ITIEPASFPDLR
					750.345	1498.67	-0.06708	0	78.49	SLYDTQTNLFAAR
					534.644	1600.91	0.068806	0	52.05	TTTLESTAHAISTLR
					810.85	1619.69	-0.061441	0	74.82	YIQTLENGDYGYGK
					955.936	1909.86	0.862716	0	71.51	STALAFQALEYLGELQR
					988.38	3949.49	0.610284	0	34.81	DGQQVASFLPVATNDEGVYSVSWGGPHDATPSGVYTLK
C003	aspartate aminotransferase	1511	18.41	33	468.321	934.628	0.140486	0	30.91	NLGLYAER		48331.8	8.58	440
					655.868	1309.72	0.066126	0	55.99	GLDFEGFIGDLK
					666.36	1330.71	-0.00782	0	72.36	LIFGADSPALAEK
					672.403	1342.79	0.03546	0	78.35	VATVQALSGTGALR
					719.951	1437.89	0.06766	0	36.47	TEEGLPLVLNVVR
					559.765	1676.27	0.421712	1	58.66	ADPSTDKLNLGVGAYR
					508.332	1014.65	0.085481	0	56.33	IGALNIVCR
					655.88	1309.75	0.09084	0	70.12	GLDFEGFIGDLK
					666.391	1330.77	0.054798	0	65.39	LIFGADSPALAEK
					672.455	1342.9	0.138206	0	81.19	VATVQALSGTGALR
					719.979	1437.94	0.124396	0	38.05	TEEGLPLVLNVVR
					748.093	2241.26	0.206638	0	59.08	AHLPFFDTAYQGFATGDLDR
					672.5	1342.99	0.228728	0	76.02	VATVQALSGTGALR
					494.845	987.675	0.172956	0	38.79	HELYDAIK
					672.382	1342.75	-0.007844	0	82.31	VATVQALSGTGALR
					672.846	1343.68	0.921246	0	44.92	VATVQALSGTGALR
C004	urate oxidase	1473	48.64	37	585.305	1168.6	0.01896	0	80.6	TTGSEFVGFPK		33402.1	8.92	294
					652.909	1303.8	0.168156	0	35.85	AVQQTVWEMGR
					663.424	1324.83	0.155076	0	82.43	KPVDYTAVYNR
					470.308	1407.9	0.245529	0	50.47	HFLNEYAHYSK
					729.44	1456.87	0.123397	0	39.64	AEVTISERPWNR
					828.914	1655.81	0.051695	0	89.01	TTVTVEWDYVCQR
					570.374	1708.1	0.179908	1	43.14	AKETILHVFATTYSK
					858.509	1715	0.099422	0	53.19	HPFTDIEVFGITIAR
					615.373	1843.1	0.098475	1	53.7	KHPFTDIEVFGITIAR
					1151.62	2301.23	0.153929	0	33.01	LETSYYNGDNSWVVPTDTIK
					454.263	906.511	-0.006782	0	40.79	NTVYVLAK
					585.328	1168.64	0.065036	0	74.18	TTGSEFVGFPK
					652.856	1303.7	0.062984	0	62.62	AVQQTVWEMGR
					663.356	1324.7	0.019622	0	70.4	KPVDYTAVYNR
					704.89	1407.76	0.107728	0	41.5	HFLNEYAHYSK
					720.877	1439.74	0.137229	0	60.22	ESMDAPQVTSGMR	ESM[1]DAPQVTSGM[1]R
					570.36	1708.06	0.138631	1	52	AKETILHVFATTYSK
					858.489	1714.96	0.058262	0	42	HPFTDIEVFGITIAR
					615.304	1842.89	-0.109425	1	61.06	KHPFTDIEVFGITIAR
					746.742	2237.2	0.151406	0	50.16	MVIEGKPHDHSFLPGSGEER	M[1]VIEGKPHDHSFLPGSGEER
					1152.11	2302.2	1.11915	0	53.9	LETSYYNGDNSWVVPTDTIK
					1000.54	2998.61	1.10864	1	44.87	VLLEGGKLETSYYNGDNSWVVPTDTIK
					585.837	1169.66	1.08396	0	33.4	TTGSEFVGFPK
					652.857	1303.7	0.065838	0	55.5	AVQQTVWEMGR
					663.361	1324.71	0.03068	0	72.96	KPVDYTAVYNR
					704.763	1407.51	-0.100762	0	50.56	ESMDAPQVTSGMR
					470.28	1407.82	0.161682	0	47.98	HFLNEYAHYSK
					754.897	1507.78	-1.00751	0	62.63	ETILHVFATTYSK
					570.321	1707.94	0.020446	1	41.13	AKETILHVFATTYSK
					615.641	1843.9	0.902931	1	52.34	KHPFTDIEVFGITIAR
					746.658	2236.95	-0.101347	0	70.95	MVIEGKPHDHSFLPGSGEER	M[1]VIEGKPHDHSFLPGSGEER
C005	luminal binding protein	1098	23.23	29	508.845	1015.68	0.109129	1	54.16	LTEEQIKR		73405.9	4.86	663
					592.374	1182.73	0.061887	0	75.61	DAGVIAGLNVVR
					607.867	1213.72	0.114297	0	72.09	VDIIANDQGNR
					627.391	1252.77	0.132952	0	47.51	FEDLNLDLFK
					634.414	1266.81	0.15339	0	35.55	NGKPYIGVEYK
					668.406	1334.8	0.1499	1	47.69	NFADKEVQADAK
					671.391	1340.77	0.094756	0	55.75	NGLESYVYQIR
					461.318	1380.93	0.201781	1	35.2	FEDLNLDLFKK
					702.414	1402.81	0.067442	0	42.71	EIDQVVSPIFTR
					484.966	1451.88	0.110067	1	49.49	AKFEDLNLDLFK
					736.404	1470.79	0.09483	0	68.97	ITPSYVAFSDSER
					737.92	1473.83	0.058478	0	71.28	TEIDEVVLVGGSTR
					802.023	1602.03	0.168373	1	56.47	KTEIDEVVLVGGSTR
					830.457	1658.9	0.074017	0	64.37	NQAALNPENTVFDVK
					832.987	1663.96	0.127522	0	63.17	NAVVTVPAYFNDAQR
					944.091	1886.17	0.152975	0	86.56	IINEPTAAAIAYGLNEVK
					734.779	2201.32	0.219949	0	45.56	GVNPDEAVAYGAAVQGGILSADK
					777.44	2329.3	0.106811	1	56.83	GVNPDEAVAYGAAVQGGILSADKK
					508.862	1015.71	0.143863	1	44.77	LTEEQIKR
					592.394	1182.77	0.100897	0	45.25	DAGVIAGLNVVR
					607.884	1213.75	0.148259	0	67.51	VDIIANDQGNR
					671.395	1340.78	0.10354	0	67.79	NGLESYVYQIR
					702.422	1402.83	0.083186	0	38.01	EIDQVVSPIFTR
					736.32	1470.63	-0.073568	0	74.61	ITPSYVAFSDSER
					830.472	1658.93	0.103071	0	49.85	NQAALNPENTVFDVK
					832.962	1663.91	0.07846	0	56.83	NAVVTVPAYFNDAQR
					944.105	1886.19	0.179927	0	87.17	IINEPTAAAIAYGLNEVK
					963.004	1923.99	0.07107	0	36.77	EVSIEIENFFEGQDLR
					1101.6	2201.19	0.090684	0	43.67	GVNPDEAVAYGAAVQGGILSADK
					671.322	1340.63	-0.042192	0	33.76	NGLESYVYQIR
					702.415	1402.81	0.06887	0	48.51	EIDQVVSPIFTR
					830.339	1658.66	-0.162965	0	43.58	NQAALNPENTVFDVK
					943.951	1885.89	-0.127283	0	83.58	IINEPTAAAIAYGLNEVK
					777.36	2329.06	-0.133156	1	54.45	GVNPDEAVAYGAAVQGGILSADKK
					827.341	2479	-0.028726	1	30.64	DSLEWLDDHQEADKDDYEEK
					592.311	1182.61	-0.063749	0	61.29	DAGVIAGLNVVR
					607.784	1213.55	-0.050663	0	76.28	VDIIANDQGNR
					671.322	1340.63	-0.042318	0	57.66	NGLESYVYQIR
					702.371	1402.73	-0.018658	0	48.66	EIDQVVSPIFTR
					484.926	1451.76	-0.009489	1	39.75	AKFEDLNLDLFK
					736.321	1470.63	-0.072454	0	50.89	ITPSYVAFSDSER
					830.355	1658.7	-0.129965	0	44.46	NQAALNPENTVFDVK
					629.685	1886.03	0.018226	0	63.19	IINEPTAAAIAYGLNEVK
C006	catalase	964	24.85	24	535.863	1069.71	0.086856	1	70.96	IRDGLVAAGAK		55312.6	8.27	487
					576.756	1151.5	-0.038173	0	45.66	LFSYNDTHR
					520.639	1558.9	0.118267	1	49.81	DPSKFPDFIHTQK
					563.933	1688.78	0.982745	0	45.68	GAGAHGYFEVTHDISK
					859.872	1717.73	-0.046969	0	87.15	TEQGIENLTQEEGDR
					930.985	1859.96	-0.058299	0	66.7	LGTNYLQIPINAPFATK
					678.018	2031.03	0.078544	0	67.57	IAGENSDHATEDLFNSIAK
					726.002	2174.98	-0.052796	0	65.73	HRPNHPNDDFVQPGNLYR
					852.062	2553.16	0.03779	0	46.4	FYTEEGNWDMTGNNTPVFFLR	FYTEEGNWDM[1]TGNNTPVFFLR
					535.918	1069.82	0.196744	1	60.37	IRDGLVAAGAK
					576.814	1151.61	0.078023	0	34.73	LFSYNDTHR
					815.55	1629.09	0.331022	0	32.29	AFIQVMEYEDAWK
					563.635	1687.88	0.089171	0	33.47	GAGAHGYFEVTHDISK
					859.905	1717.8	0.019939	0	81.89	TEQGIENLTQEEGDR
					931.065	1860.12	0.100881	0	53.62	LGTNYLQIPINAPFATK
					678.076	2031.21	0.252097	0	40.63	IAGENSDHATEDLFNSIAK
					852.38	2554.12	0.989624	0	39.08	FYTEEGNWDMTGNNTPVFFLR	FYTEEGNWDM[1]TGNNTPVFFLR
					484.232	966.45	-0.031454	0	33.12	FNPFDVTK
					553.865	1105.72	0.054899	0	30.4	LVNNIVGHLK
					563.966	1688.87	1.07955	0	51.12	GAGAHGYFEVTHDISK
					859.807	1717.6	-0.176229	0	85.2	TEQGIENLTQEEGDR
					930.997	1859.98	-0.035119	0	50.4	LGTNYLQIPINAPFATK
					677.961	2030.86	-0.092978	0	47.7	IAGENSDHATEDLFNSIAK
C007	nodal modulator 2 protein	941	20.79	22	458.395	914.776	0.217069	0	54.47	AGLLFVPAK		133100	5.93	1227
					466.316	930.618	0.190975	0	36.12	VAYSCFGK
					476.27	950.525	0.042529	0	62.53	QEATYAIR
					477.882	953.749	0.158045	0	57.84	GPAGVVITLK
					484.815	967.616	0.070621	0	41.5	VEPAIANVR
					500.843	999.672	0.111721	0	77.93	LVASLDSAPK
					543.861	1085.71	0.123903	0	77.1	AALSGDINAVR
					546.367	1090.72	0.174228	0	57.79	DHVFFDALK
					553.806	1105.6	0.118281	0	59.48	ATTDADGHYR
					586.359	1170.7	0.079509	0	56.93	VTPVISAAEER
					610.862	1219.71	0.140431	0	66.12	SLGQSSAEEGQK
					663.882	1325.75	0.139564	0	44.73	ISVYTTGEDGER
					683.921	1365.83	0.175621	0	64.95	SSNTNYDLLPSR
					691.411	1380.81	0.175657	0	33.06	TEVSFEWDNVR
					732.96	1463.9	0.153762	1	33.47	VEVFEDGKSEVVK
					744.913	1487.81	0.063772	0	62.39	DVLLVDAVSGSEER
					867.538	1733.06	0.171775	0	57.23	SVGLGPSTFFNAGPLNR
					870.469	1738.92	0.124298	0	67.93	STDPTGAFCFEVVPGR
					619.357	1855.05	-0.858272	0	86.04	VDVTVSHANAEVSEPFR
					931.513	1861.01	0.169669	0	50.41	DLPLSCSTDGVSGAPEEK
					716.466	2146.38	0.318271	0	36.57	FCLNKPGVYTLTPVSCYK
					546.288	1090.56	0.015712	0	33.09	DHVFFDALK
					867.461	1732.91	0.017281	0	36.28	SVGLGPSTFFNAGPLNR
					458.286	914.557	-0.001553	0	57.95	AGLLFVPAK
					476.286	950.558	0.076239	0	44.81	QEATYAIR
					477.814	953.613	0.021715	0	59.49	GPAGVVITLK
					525.783	1049.55	-0.023616	0	38.09	VGSYAVEVVK
					543.786	1085.56	-0.025893	0	77.38	AALSGDINAVR
					586.295	1170.57	-0.049733	0	44.74	VTPVISAAEER
					610.782	1219.55	-0.018729	0	38.44	SLGQSSAEEGQK
					663.783	1325.55	-0.058454	0	35.93	ISVYTTGEDGER
					684.029	1366.04	0.390951	0	39.7	SSNTNYDLLPSR
					694.811	1387.61	-0.127866	0	46.63	DVLPGQYEVQIK
					778.836	1555.66	-0.120225	0	51.56	EYVFTPSATSVEVK
					867.401	1732.79	-0.102585	0	74.99	SVGLGPSTFFNAGPLNR
					870.317	1738.62	-0.178314	0	70.7	STDPTGAFCFEVVPGR
					641.697	1922.07	0.032617	0	41.64	TDLTGEVIAEPHVLSTLK
					1024.47	2046.92	-0.12312	0	31.32	VVDVDGAGISGATVLFDGVEK
					708.667	2122.98	0.869002	1	31.18	VGSYAVEVVKDHVFFDALK
					716.361	2146.06	0.002872	0	38.57	FCLNKPGVYTLTPVSCYK
C008	fibrillin 1	768	23.1	20	464.294	926.573	0.15911	0	38.33	EGFAGDGFK		92774.1	4.66	827
					508.283	1014.55	0.180535	0	45.49	ADDDYTCR
					516.346	1030.68	0.095666	0	65.36	APGLYLELR
					517.32	1032.62	0.115803	0	35.59	GGESISIDQK
					561.842	1121.67	0.10973	1	48.32	KEVEDVFEK
					697.413	1392.81	0.115144	0	67.26	VIDPITGEVYCK
					758.94	1515.87	0.157088	0	58.54	VGTYEIEYQATDK
					783.441	1564.87	0.161808	0	70.75	HGGFFAYDNLPDGR
					850.942	1699.87	0.096475	0	52.89	CVIGLTGYECQCLK
					853.443	1704.87	0.142329	0	59.33	CETYNEEGFTLTNK
					938.952	1875.89	0.127935	0	66.81	VCQWYDPGESYSEEK
					629.734	1886.18	0.160003	0	65.71	LVVVNAINPCELPVGHR
					1025.66	2049.31	0.208643	0	63.87	DNQPPVIFLQGQNPTILR
					749.088	2244.24	1.18399	1	42.43	VGTYEIEYQATDKEGNVAEK
					787.502	2359.48	0.339802	0	33.05	AGGALAEAEVWYELPQDLNTGR
					468.207	934.399	-0.056004	0	40.26	DPGWSVFK
					561.837	1121.66	0.098708	1	52.9	KEVEDVFEK
					697.414	1392.81	0.118508	0	42.02	VIDPITGEVYCK
					783.347	1564.68	-0.025642	0	53.87	HGGFFAYDNLPDGR
					629.73	1886.17	0.148537	0	41.54	LVVVNAINPCELPVGHR
					516.298	1030.58	7.4e-05	0	60.79	APGLYLELR
					526.744	1051.47	0.016369	0	30.48	TNDTPEGYR
					629.67	1885.99	-0.031493	0	73.58	LVVVNAINPCELPVGHR
C009	GAPDH	705	21.73	17	605.383	1208.75	0.038574	0	73.93	AVGLVLPELNGK		35954.5	6.66	336
					623.853	1245.69	-0.040935	0	73.46	VLDLIVYINGK
					699.91	1397.81	0.018059	0	54.94	AGLTNIIPATTGAAK
					742.961	1483.91	0.083721	0	89.56	VPTIDVSVVDLTAR
					969.125	2904.35	0.983254	0	34.69	GILAYTEDEVVSSDFIHSSVSSTFDAK
					605.392	1208.77	0.057084	0	54.42	AVGLVLPELNGK
					699.922	1397.83	0.042101	0	43.45	AGLTNIIPATTGAAK
					742.953	1483.89	0.066669	0	98.91	VPTIDVSVVDLTAR
					1128.95	3383.82	0.222881	1	31.4	VFAERDPANIPWGSAGADYIVESSGVFTDADK
					512.277	1022.54	0.057861	0	39.1	YDSVHGAFK
					885.053	2652.14	-0.222386	0	50.9	VIHDNFGIEEALMTTIHAITATQK
C010	fascin-like domain-containing protein	690	38.58	27	572.415	1142.82	0.312517	0	44.62	EWETFEFR		14434.3	9.28	127
					747.94	1493.86	0.11721	0	103.64	YLSAETNGTVVANR
					793.457	1584.9	0.179156	0	31.13	DSADAWEHWEVIK
					545.001	1631.98	0.209507	0	57.61	YICSEPSHTIVGNR
					526.793	1051.57	0.069726	0	41.82	YLCVEPSGK
					747.962	1493.91	0.162344	0	68.2	YLSAETNGTVVANR
					526.775	1051.53	0.033932	0	54.45	YLCVEPSGK
					572.249	1142.48	-0.019349	0	45.51	EWETFEFR
					572.264	1142.51	0.009657	0	47.37	EWETFEFR
					748.335	1494.65	0.907304	0	66.7	YLSAETNGTVVANR
					793.322	1584.63	-0.09129	0	49.57	DSADAWEHWEVIK
					545.249	1632.73	0.952934	0	83.02	YICSEPSHTIVGNR
C011	acetyl-CoA C-acyltransferase	683	16.74	20	493.331	984.647	0.097726	0	58.63	SPDDIVIVK		44895.1	8.37	430
					559.862	1117.71	0.04444	0	57.36	LGLPIFGVFR
					565.897	1129.78	0.14464	0	52.59	QTATLLNELK
					602.855	1203.7	0.086497	0	65.51	TITVSQDEGVR
					676.439	1350.86	0.112358	0	63.17	NTGPDNLLAPVLK
					823.151	2466.43	1.09628	0	34.11	SFAAVGVEPAVMGIGPAVAIPAAVQK	SFAAVGVEPAVM[1]GIGPAVAIPAAVQK
					493.328	984.642	0.09259	0	54.5	SPDDIVIVK
					559.879	1117.74	0.078282	0	47.61	LGLPIFGVFR
					565.892	1129.77	0.134954	0	50.6	QTATLLNELK
					602.862	1203.71	0.100823	0	55.39	TITVSQDEGVR
					676.406	1350.8	0.047058	0	93.98	NTGPDNLLAPVLK
					998.605	1995.19	0.112588	0	59.35	VASLLAGLPDIVPCTTVNR
					559.807	1117.6	-0.065672	0	50.91	LGLPIFGVFR
					559.886	1117.76	0.093468	0	50.34	LGLPIFGVFR
					817.32	2448.94	-0.402211	0	43.81	SFAAVGVEPAVMGIGPAVAIPAAVQK
C012	sterol carrier protein 2	652	53.19	17	461.321	920.628	0.164181	0	37.82	ADCTITIK		24753.8	9.19	235
					488.787	975.559	0.045635	0	70.72	LGQLFENR
					492.306	982.598	0.052891	0	30.67	NVAADPGLVK
					512.308	1022.6	0.1127	0	51	LGGNMGLAMK	LGGNM[1]GLAM[1]K
					555.326	1108.64	0.098052	0	67.81	GDDFLSLASGK
					587.362	1172.71	0.070316	0	68.96	NISADLSLVNK
					599.348	1196.68	0.131198	0	51.76	ADGQSLFMQGK	ADGQSLFM[1]QGK
					605.849	1209.68	0.102705	0	41.71	LNGQTAFMQGK	LNGQTAFM[1]QGK
					777.805	2330.39	0.242706	0	51.4	SGAAPQQQASSGAIEVAFNEIQK
					461.308	920.602	0.137923	0	50.29	ADCTITIK
					488.785	975.555	0.041413	0	62.7	LGQLFENR
					492.383	982.751	0.206745	0	38.96	NVAADPGLVK
					512.27	1022.52	0.035758	0	52.79	LGGNMGLAMK	LGGNM[1]GLAM[1]K
					551.298	1100.58	0.114039	0	54.11	MTGNMGLAMK	M[1]TGNM[1]GLAM[1]K
					555.303	1108.59	0.051564	0	58.36	GDDFLSLASGK
					587.373	1172.73	0.092124	0	51.77	NISADLSLVNK
					599.329	1196.64	0.093638	0	56.86	ADGQSLFMQGK	ADGQSLFM[1]QGK
					605.862	1209.71	0.128381	0	48.12	LNGQTAFMQGK	LNGQTAFM[1]QGK
					653.887	1305.76	0.123802	0	65.97	VGGVYHFDIDGK
					1166.15	2330.28	0.130303	0	69.02	SGAAPQQQASSGAIEVAFNEIQK
					488.267	974.519	-0.995011	0	70.67	LGQLFENR
					555.24	1108.47	-0.074642	0	61.55	GDDFLSLASGK
					488.22	1461.64	-0.0983	1	49.16	RVGGVYHFDIDGK
C013	fatty acyl-CoA reductase	644	15.71	16	502.346	1002.68	0.0903	0	45.47	IAINNLAFK		140132	9.18	1235
					517.824	1033.63	0.111064	1	39.54	MLDQIDKR	M[1]LDQIDKR
					527.833	1053.65	0.106817	0	35.35	VVEESQHVK
					541.326	1080.64	0.128848	0	52.76	SLGEDELYR
					547.929	1093.84	0.15758	0	64.88	LLQPLIIER
					567.847	1133.68	0.139376	0	38.34	YPNTYTFTK
					586.409	1170.8	0.1279	0	63.96	ALLADFPVVAR
					629.428	1256.84	0.157546	0	55.84	SNLIVNNAGISR
					679.433	1356.85	0.099733	0	39.85	INVQFGNPISLR
					686.463	1370.91	0.154881	0	61.76	EVLSSPLFNPLR
					693.941	1385.87	0.14196	0	86.45	STVIGDAGAGQVGVR
					479.166	1434.48	-0.297045	0	41.43	ALDALVHHIGSFR
					835.534	1669.05	0.166678	0	51.1	NILEVMGAEASPAVLR
					845.071	1688.13	0.176161	0	35	LYSGVVINQVGLEAVK
					861.021	1720.03	0.166038	0	51.48	AYPFPFEPEQLLNR
					795.146	2382.42	0.219648	0	77.04	MGLLSIITDPFFEEMLKPNR	M[1]GLLSIITDPFFEEM[1]LKPNR
					646.59	1936.75	0.752619	0	33.98	GGWNDPILHPVNYVVTR
					547.827	1093.64	-0.046928	0	44.35	LLQPLIIER
C014	protein disulfide isomerase	634	20.54	14	468.773	935.532	0.024349	0	52.55	VTQFGLSGK		52925.7	4.67	482
					840.415	1678.82	-0.040455	0	63.84	NFVDGVLDGTIAPSFK
					924.46	1846.9	-0.051512	0	41.45	TFLLDEQTPITEEALK
					463.81	925.605	0.077237	0	41.83	VGFVYLTK
					468.813	935.611	0.103049	0	49.67	VTQFGLSGK
					644.416	1286.82	0.119277	1	47.12	DASGIVAWVNKK
					649.97	1297.93	0.237663	0	67.27	AADQLLEAGSPVK
					684.418	1366.82	0.091944	0	45.89	GFPTIVFFPAGSK
					717.909	1433.8	0.099873	0	59.58	SLEPIYEELGER
					840.467	1678.92	0.062173	0	77.33	NFVDGVLDGTIAPSFK
					924.536	1847.06	0.100224	0	90.9	TFLLDEQTPITEEALK
					454.968	1361.88	0.179562	0	52.14	HFPAALVMAPHR	HFPAALVM[1]APHR
					684.436	1366.86	0.127974	0	52.17	GFPTIVFFPAGSK
C015	cytochrome P450-like	624	17.13	17	534.821	1067.63	0.092037	0	82.33	APGTGENGIPR		135179	6.14	1185
					544.388	1086.76	0.215679	0	48.5	DLTIADFHR
					557.404	1112.79	0.203665	0	32.27	SFLLDPFFK
					559.37	1116.73	0.11184	0	47.23	EVSAVLTTAAR
					603.83	1205.64	0.098108	0	48.33	YPDWNVEQR
					604.859	1207.7	0.128542	0	81.56	GMVVGSDDLATK	GM[1]VVGSDDLATK
					605.372	1208.73	0.109884	0	40.95	GLPTFNEYIR
					642.886	1283.76	0.126702	0	56.58	YYPPGGQIYAR
					453.023	1356.05	0.290774	1	35.3	KLLATFDQHVGK
					704.374	1406.73	0.080333	0	60.74	GQAATGAQDQAYAR
					597.683	1790.03	0.115918	1	44.21	VEDLLDTNKWETLSK
					936.557	1871.1	0.161387	0	72.42	LSNDGNNILLSNANDLGK
					1041.09	2080.17	0.1936	0	40.97	ATFEEFTSNVYFQQELK
					833.874	2498.6	0.261574	0	31.33	TIFDTQITPANINQLPTINVSAK
					904.567	2710.68	0.365855	0	32.82	LPDSFWWEELDLQNQGTNLLHR
					533.317	1064.62	0.138744	0	35.68	VSMEDDTLR
					601.164	1800.47	-0.361623	0	30.99	TGDPYSLPNEFSVGYR
					488.771	975.528	0.013761	0	34.92	NLFAAGDLR
					512.281	1022.55	-0.008195	0	31.03	NLFFVANAK
					534.795	1067.58	0.039661	0	38.03	APGTGENGIPR
					559.353	1116.69	0.078194	0	54.36	EVSAVLTTAAR
C016	2-hydroxyphytanoyl-CoA lyase	615	22.72	12	465.239	928.464	0.016775	0	36.22	MPLSYYR		60397.8	7.19	559
					493.795	985.575	0.030292	0	57.25	AEVALAGDIK
					616.33	1230.65	0.057567	0	38.14	AEAEATHFVEK
					638.31	1274.61	0.931409	0	43.78	TGLPFLPTPMGK	TGLPFLPTPM[1]GK
					649.903	1297.79	0.030575	0	87.75	AVLTQLNDLLAK
					494.626	1480.86	0.062923	0	46.36	LNWILHFGQTPR
					763.907	1525.8	0.051484	0	109.36	GVLSDEHSQSVAAAR
					833.958	1665.9	-0.075578	0	101.45	NLALQSADVILLLGAR
					570.213	1707.62	-0.276319	0	75.36	KPQEHPFELGATLGGK
					623.011	1866.01	0.048844	0	75.07	FIHVEIAPEELNNSVR
					493.312	984.61	-0.934404	0	30.17	AEVALAGDIK
					649.915	1297.82	0.054969	0	54.66	AVLTQLNDLLAK
					763.967	1525.92	0.17127	0	90.99	GVLSDEHSQSVAAAR
					834.546	1667.08	1.10056	0	101.53	NLALQSADVILLLGAR
					623.019	1866.04	0.072325	0	41.51	FIHVEIAPEELNNSVR
					465.241	928.467	0.019825	0	40.13	MPLSYYR
					629.771	1257.53	-0.15094	0	41.44	TGLPFLPTPMGK
					650.399	1298.78	1.02313	0	36.57	AVLTQLNDLLAK
					494.944	1481.81	1.01628	0	55.44	LNWILHFGQTPR
					763.892	1525.77	0.021736	0	66.7	GVLSDEHSQSVAAAR
					570.318	1707.93	0.039161	0	71.58	KPQEHPFELGATLGGK
					595.14	1782.4	0.532334	0	36	GYYVTKPEEIEPAMR
					623.333	1866.98	1.01462	0	61.55	FIHVEIAPEELNNSVR
					649.837	1297.66	-0.101735	0	53.63	AVLTQLNDLLAK
C017	acyl-CoA oxidase	606	17.9	21	461.302	920.589	0.139057	0	47.65	HYFAEVR		78335.2	8.61	704
					595.828	1189.64	0.979008	0	80.94	AQLAYGALLGGR
					650.903	1299.79	0.108435	0	42.8	FGELKPEDPLR
					455.024	1362.05	0.295763	1	38.62	IKEEYVALLER
					739.403	1476.79	0.051637	0	51.74	DAAFNACLIDLVR
					824.424	1646.83	0.052879	0	86.29	DGIDNGWLQFNNVR
					549.973	1646.9	1.06864	0	47.66	APYWDELVKPCLR
					903.965	1805.92	1.00426	0	34.28	IFNDLVALHDASFSTR
					1163.16	2324.31	0.108243	0	66.46	DAVPLVDSFNLPDSLVNSPLGR
					835.837	2504.49	0.200695	0	77.27	LQQDLANGDLTNLPDLHATSAGLK
					461.269	920.523	0.072509	0	32.77	HYFAEVR
					502.813	1003.61	0.114834	0	47.36	EGVYSQPPK
					598.392	1194.77	0.071597	0	34.98	AVEAGPLQAVLK
					708.947	1415.88	0.135816	0	36.47	VSLILNCNDQLK
					739.32	1476.63	-0.114011	0	52.89	DAAFNACLIDLVR
					549.711	1646.11	0.282882	0	37.64	APYWDELVKPCLR
					824.459	1646.9	0.124269	0	84	DGIDNGWLQFNNVR
					869.523	1737.03	1.13291	0	31.08	QSDTFVINTPTLTATK
					884.052	1766.09	0.206393	0	30.55	AICTWYITAALEQAR
					602.675	1805	0.09116	0	38.76	IFNDLVALHDASFSTR
					905.01	1808.01	0.097523	0	64.88	LLEPLCGAFAWTFAGR
					835.886	2504.64	0.349294	0	54.48	LQQDLANGDLTNLPDLHATSAGLK
					461.236	920.457	0.006915	0	47	HYFAEVR
					595.332	1188.65	-0.011978	0	61.77	AQLAYGALLGGR
					489.448	1465.32	0.603953	0	46.26	DYGVHSFLMQLR
					824.346	1646.68	-0.102511	0	37.27	DGIDNGWLQFNNVR
					602.634	1804.88	-0.02959	0	53.85	IFNDLVALHDASFSTR
					755.066	2262.18	0.075784	0	36.73	ASEAHCYLYAVHAFLQQVR
					1163.55	2325.09	0.887969	0	38.85	DAVPLVDSFNLPDSLVNSPLGR
					836.058	2505.15	0.864595	0	50.71	LQQDLANGDLTNLPDLHATSAGLK
					818.34	2452	-0.297977	1	30.56	KDAVPLVDSFNLPDSLVNSPLGR
C018	fumarate reductase	587	15.02	11	458.822	915.63	0.112174	0	58.47	FLAPEALR		65692.5	6.02	619
					497.286	992.557	0.064374	0	54.08	FVNELDTR
					544.834	1087.65	0.065377	0	83.23	LTSLVVEDGR
					729.922	1457.83	0.11942	0	75.45	IPSAEEVSGNTAQR
					760.938	1519.86	0.080176	0	101.25	LGGNSLLECVVFGR
					922.531	1843.05	0.11032	0	46.36	IVDLPTTNGPFAEGDGIK
					689.094	2064.26	0.184877	0	74.3	EIIPGLFAAGEVTGGVHGANR
					705.992	2114.95	-0.062016	0	34.32	DTIASGHGLSNEELVDVMTK
					458.784	915.553	0.03502	0	51.18	FLAPEALR
					544.813	1087.61	0.024229	0	77.09	LTSLVVEDGR
					729.851	1457.69	-0.02432	0	64.96	IPSAEEVSGNTAQR
					760.835	1519.65	-0.127096	0	77.38	LGGNSLLECVVFGR
					922.423	1842.83	-0.10578	0	51.17	IVDLPTTNGPFAEGDGIK
					689.297	2064.87	0.792959	0	47.19	EIIPGLFAAGEVTGGVHGANR
C019	cytochrome P450 domain protein	584	18.72	19	469.287	936.56	0.031541	0	46.65	FIAASLSTK		55098.5	6.36	486
					491.323	980.632	0.062053	0	39.68	VIKPFSYK
					494.31	986.605	0.014129	0	37.8	TIWSVLLR
					615.867	1229.72	-0.017894	0	39.17	ALQSYVPLIVK
					693.407	1384.8	0.007564	0	85.64	DALAELIILTASR
					779.905	1557.8	-0.00861	0	53.85	FLPGVLEEQEEIR
					903.922	1805.83	0.006613	0	79.93	VEEVFPNADQYNPER
					469.23	936.445	-0.082597	0	46.29	FIAASLSTK
					488.197	974.379	0.920851	0	49.84	YGDIFTMK
					494.301	986.587	-0.004027	0	54.11	TIWSVLLR
					633.309	1264.6	-1.06203	0	34.01	MYPPLLFVMR
					693.309	1384.6	-0.188942	0	45.37	DALAELIILTASR
					561.96	1682.86	0.103728	0	34.56	HGCMGENFAYLQIK	HGCM[1]GENFAYLQIK
					563.35	1687.03	1.12928	1	38.56	FLPGVLEEQEEIRK
					903.922	1805.83	0.007363	0	70.8	VEEVFPNADQYNPER
					469.272	936.529	0.001411	0	46.15	FIAASLSTK
C020	ribophorin II	577	21.25	14	711.4	1420.78	0.080281	0	38.47	SGESVTVTESQVAK		77469.6	6.38	720
					781.803	2342.39	0.237693	0	32.34	AGSNDEEGTAGNAGLAYHALALLK
					695.875	1389.74	0.039049	0	60.66	IADLMEPEGLFR
					711.344	1420.67	-0.030781	0	33.33	SGESVTVTESQVAK
					849.84	1697.67	-0.290921	0	35.44	SPLVVTLPNSSVLASSK
					653.955	1958.84	0.857403	0	50.47	HEESGHEVILPAQLTGNK
					452.785	903.556	0.074297	0	37.46	TVASNVWK
					510.302	1018.59	0.02297	0	82.01	ASTLLASASAK
					593.856	1185.7	0.046751	0	60.19	DAPVFGAVGVVR
					453.239	1356.7	-0.018378	0	36.21	VSNAVDAYHLLR
					460.916	1379.73	-0.041193	0	54.7	ANPLQHVLVSFR
					695.818	1389.62	-0.074835	0	76.49	IADLMEPEGLFR
					705.791	1409.57	-0.092581	0	56.08	TTSFPNSAQLCGK
					711.361	1420.71	0.002057	0	54.6	SGESVTVTESQVAK
					849.873	1697.73	-0.224587	0	83.41	SPLVVTLPNSSVLASSK
					653.791	1958.35	0.364254	0	31.6	HEESGHEVILPAQLTGNK
					782.005	2342.99	0.84363	0	49.03	AGSNDEEGTAGNAGLAYHALALLK
C021	ribophorin	561	10.97	20	476.269	950.524	0.022422	0	30.51	FPLFGGWK		53004.6	6.28	474
					600.873	1199.73	0.117493	0	52.25	LADVAPTTGEAR
					898.504	1794.99	0.077308	0	94.84	DGVTYFSVALNQAVSPK
					716.745	2147.21	1.15359	0	36.36	NVVAEHNQHFLVTYNFSK
					1165.57	2329.13	1.00729	0	57.14	GDTITYGPYEGIQAYQQSPLK
					476.276	950.538	0.036342	0	50.41	FPLFGGWK
					600.793	1199.57	-0.043403	0	57.96	LADVAPTTGEAR
					559.007	1674	0.121831	0	34.19	IHFENNTPFLTITK
					716.339	2145.99	-0.064744	0	42.26	NVVAEHNQHFLVTYNFSK
					476.272	950.529	0.027382	0	38.33	FPLFGGWK
					593.807	1185.6	-0.04614	0	46.98	QISLQTQNVR
					600.825	1199.63	0.020147	0	56.24	LADVAPTTGEAR
C022	calreticulin	484	21.08	15	488.257	974.5	0.021493	0	35.18	GIQTSQDAR		46777.3	4.42	408
					565.26	1128.51	-0.00326	1	38.8	YFNDAEKDK
					618.858	1235.7	0.12237	1	37.31	AAFEKQEEER
					645.367	1288.72	-0.019355	0	50.95	DKPLVIQYSVK
					836.43	1670.85	-0.006092	0	85.44	QSGSLIEDWDLLAPK
					577.62	1729.84	-0.014027	1	41.32	VGPGPLDQEKFEGETK
					488.285	974.555	0.076495	0	39.36	GIQTSQDAR
					520.297	1038.58	0.044824	0	41.8	VGPGPLDQEK
					618.845	1235.68	0.097682	1	53.81	AAFEKQEEER
					645.433	1288.85	0.112685	0	35.71	DKPLVIQYSVK
					796.415	1590.82	1.12961	0	33.38	YNVMFGPDVCGSTK	YNVM[1]FGPDVCGSTK
					836.537	1671.06	0.207234	0	63.2	QSGSLIEDWDLLAPK
					577.673	1730	0.143443	1	51.96	VGPGPLDQEKFEGETK
					488.275	974.535	0.057333	0	49.62	GIQTSQDAR
					520.236	1038.46	-0.07628	0	37.49	VGPGPLDQEK
					615.28	1228.55	-0.026955	0	62.12	KPEDWDNTPK
					746.799	1491.58	-0.057781	0	58.19	HEQSQDCGGAYIK
					787.806	1573.6	-0.093055	0	47.72	YNVMFGPDVCGSTK
					536.91	1607.71	1.00699	0	32.37	WVYSTHDDASGNAGK
					836.386	1670.76	-0.093782	0	37	QSGSLIEDWDLLAPK
C023	hydroxysteroid (17-beta) dehydrogenase	471	28.2	10	557.356	1112.7	0.04108	0	98.96	VVVVTGAGGGLGK		32431.6	7.82	305
					579.83	1157.64	0.109309	0	66.54	TQGNFYDVSK
					648.922	1295.83	0.073229	0	83.31	VDIVINNAGILR
					731.99	1461.97	0.161114	0	42.45	NIHVNTIAPVAGTR
					832.947	1663.88	0.074769	0	39.39	AAANYDSVENGEAIIK
					648.367	1942.08	0.140101	0	56.52	GASVVVNDLGTSHTGEGAGSK
					557.363	1112.71	0.056542	0	59.22	VVVVTGAGGGLGK
					579.796	1157.58	0.042539	0	47.73	TQGNFYDVSK
					648.919	1295.82	0.066357	0	79.23	VDIVINNAGILR
					832.969	1663.92	0.118979	0	54.7	AAANYDSVENGEAIIK
C024	Sey1 homolog	465	24.88	13	511.323	1020.63	0.129854	0	54.78	SAAVQSVMGR	SAAVQSVM[1]GR	88652.6	5.31	782
					560.34	1118.67	0.093247	0	43.1	SFNTAVEPVR
					567.358	1132.7	0.124192	0	34.44	IWETIQESK
					630.857	1259.7	0.064434	0	73.8	LGLSEEELNTR
					671.431	1340.85	0.154692	0	63.12	SPQVELSDLPTR
					515.359	1543.06	0.25208	0	78.76	IYEAAIQHADTLAK
					797.522	1593.03	0.199762	0	36.8	ILDATTFAADVDTLK
					564.274	1689.8	0.947456	1	44.07	LHDLKDDAIAFFER
					568.399	1702.17	0.352329	0	32.85	MLDASYALFLQQMR	M[1]LDASYALFLQQMR
					889.974	1777.93	0.120831	0	56.8	QAEEEALSQYEAPASR
					962.574	1923.13	0.113968	0	30.8	AVTPLEPLTQAVEADLEK
					1038.11	2074.2	0.156111	0	40.09	QQLSNPEGSFVPAFGELVR
					563.931	1688.77	-0.081688	1	40.67	LHDLKDDAIAFFER
					560.292	1118.57	-0.003487	0	54.73	SFNTAVEPVR
					671.334	1340.65	-0.039264	0	69.34	SPQVELSDLPTR
					797.352	1592.69	-0.141256	0	49.57	ILDATTFAADVDTLK
					568.641	1702.9	1.07942	0	31.32	MLDASYALFLQQMR	M[1]LDASYALFLQQMR
C025	dolichyl-diphosphooligosaccharide-protein glycotransferase	458	12.29	13	463.289	924.564	0.093592	0	41.68	IIFDDFR		80897.3	8.51	716
					659.371	1316.73	0.062031	0	30.34	FYSLLDPTYAK
					713.858	1425.7	-0.012565	0	49.34	SSPVATEGFGSLFK
					936.999	1871.98	0.139267	0	30.77	FGQVYTEQGQPQGYDR
					630.332	1887.97	0.101068	1	44.17	IGGSTDPSIKEEDYYSK
					500.846	999.677	0.196066	0	32.34	EAYYWLR
					713.835	1425.65	-0.059239	0	68.14	SSPVATEGFGSLFK
					936.882	1871.75	-0.095375	0	48.81	FGQVYTEQGQPQGYDR
					630.354	1888.04	0.165439	1	32.3	IGGSTDPSIKEEDYYSK
					649.609	1945.81	-0.093539	0	59.03	FESVIHEFDPYFNFR
					806.06	2415.16	0.994055	0	71.74	NFELEHLEEAYTTQHWLVR
					463.245	924.475	0.004632	0	53.62	IIFDDFR
					659.329	1316.64	-0.021683	0	43.54	FYSLLDPTYAK
					713.855	1425.7	-0.017635	0	32.51	SSPVATEGFGSLFK
C026	peroxisomal membrane protein 2	451	25.13	12	619.397	1236.78	0.114738	0	49.81	FLWLENLFR		21184.6	10.54	191
					733.898	1465.78	0.082338	0	47.97	SNFWPTTVNSWK
					549.357	1645.05	0.124139	0	55.04	FTALGLLLSPVSHYK
					676.146	2025.42	0.29521	0	113.06	ALTSAVLSGLGNVAAQVAVER
					718.782	2153.32	0.10697	1	61.95	ALTSAVLSGLGNVAAQVAVERK
					549.364	1645.07	0.147737	0	34.44	FTALGLLLSPVSHYK
					733.853	1465.69	-0.007994	0	38.67	SNFWPTTVNSWK
					823.41	1644.81	-0.118464	0	100.91	FTALGLLLSPVSHYK
					675.99	2024.95	-0.173663	0	63.65	ALTSAVLSGLGNVAAQVAVER
					619.371	1236.73	0.062354	0	55.45	FLWLENLFR
					549.713	1646.12	1.19281	0	52.81	FTALGLLLSPVSHYK
					676.002	2024.99	-0.136193	0	75.14	ALTSAVLSGLGNVAAQVAVER
C027	Rab7a	443	41.18	10	518.795	1035.58	0.015099	0	48.55	ATIGADFLTK		22744.5	5.35	204
					536.369	1070.72	0.089336	0	76.4	IIILGDSGVGK
					573.305	1144.6	0.008734	0	34.93	EEFLVQAGPR
					594.365	1186.72	0.102289	0	57.61	FQSLGVAFYR
					781.475	1560.93	0.119913	0	68.42	EAINVEQAFQTIAK
					789.913	1577.81	1.02018	0	51.62	GADACVLVFDVNVAK
					815.489	1628.96	0.112135	0	52.17	LVTLQIWDTAGQER
					536.301	1070.59	-0.045608	0	31.63	IIILGDSGVGK
					781.492	1560.97	0.155027	0	43.62	EAINVEQAFQTIAK
					536.346	1070.68	0.043088	0	38.5	IIILGDSGVGK
					573.385	1144.76	0.167726	0	47.62	EEFLVQAGPR
					738.836	1475.66	-0.108845	0	47.17	DPETFPFIVLGNK
					781.445	1560.87	0.059717	0	32.27	EAINVEQAFQTIAK
					518.75	1035.49	-0.074621	0	35.42	ATIGADFLTK
					536.247	1070.48	-0.154104	0	82.12	IIILGDSGVGK
					781.35	1560.69	-0.129277	0	35.46	EAINVEQAFQTIAK
C028	calcium transporting ATPase	430	15.01	11	608.847	1215.68	0.118322	0	46.9	EQEDTPLQEK		108997	5.55	993
					663.91	1325.81	0.144657	0	46.78	ISQLYPFSSER
					691.867	1381.72	0.065561	0	37.1	GASEIVLQYCDK
					716.446	1430.88	0.125822	0	54.87	VDVIENFAAQGLR
					534.341	1600	0.10178	0	30.3	LLSRPFVQTDPVTK
					814.567	1627.12	0.190798	0	34.75	CAGVALLGFPVGVVIR
					858.47	1714.93	0.153999	0	48.43	ESDVGFSMGISGTDVAK	ESDVGFSM[1]GISGTDVAK
					914.529	1827.04	1.10217	0	43.01	LGEVVAVTGDGTNDAPALK
					960.02	1918.03	0.133803	0	90.58	TNLETGLNEEQLSEEGR
					652.405	1954.19	0.155486	1	85.43	KLGEVVAVTGDGTNDAPALK
					1001.55	2001.09	0.110785	0	42.33	NDNEPFLISGTPVTEGVGR
C029	C-8 sterol isomerase	430	9.35	9	534.809	1067.6	0.117947	0	38.45	CWALEYAR		24411.4	6.79	214
					628.915	1255.82	0.102159	0	77.04	VLQEVAQSAIAK
					689.456	1376.9	0.185458	1	54.99	CVINELLQNKF
					534.791	1067.57	0.080943	0	51.16	CWALEYAR
					628.853	1255.69	-0.021989	0	82.37	VLQEVAQSAIAK
					629.336	1256.66	0.943735	0	62.78	VLQEVAQSAIAK
C030	Rab8a	430	24.2	10	494.81	987.604	0.101923	0	32.65	TITTAYYR		23891.4	8.86	219
					497.311	992.608	0.114979	0	45.36	GLADEYGIR
					536.369	1070.72	0.089336	0	76.4	LLLIGDSGVGK
					658.884	1315.75	0.100486	0	63.48	LQIWDTAGQER
					696.931	1391.85	0.117223	0	82.56	TGAGVEDAFITLAK
					536.301	1070.59	-0.045608	0	31.63	LLLIGDSGVGK
					536.346	1070.68	0.043088	0	38.5	LLLIGDSGVGK
					658.798	1315.58	-0.069712	0	50.09	LQIWDTAGQER
					497.256	992.497	0.004735	0	58.93	GLADEYGIR
					536.247	1070.48	-0.154104	0	82.12	LLLIGDSGVGK
					696.857	1391.7	-0.029889	0	56.88	TGAGVEDAFITLAK
C031	cyclophilin protein	418	27.49	10	479.344	956.674	0.120044	0	62.65	AIEGLDVIK		18100.5	8.6	171
					552.974	1103.93	0.368435	1	55.55	KVTIADCGQL
					712.413	1422.81	0.085099	0	32.98	VFFDISIGGNAAGR
					807.903	1613.79	0.058339	0	36.08	IIPGFMCQGGDFTR	IIPGFM[1]CQGGDFTR
					479.317	956.62	0.065416	0	59.9	AIEGLDVIK
					552.845	1103.67	0.110175	1	82.77	KVTIADCGQL
					712.392	1422.77	0.044845	0	56.53	VFFDISIGGNAAGR
					807.909	1613.8	0.069989	0	70.62	IIPGFMCQGGDFTR	IIPGFM[1]CQGGDFTR
					479.264	956.514	-0.040304	0	37.95	AIEGLDVIK
					799.863	1597.71	-0.025874	0	41.29	IIPGFMCQGGDFTR
C032	alkyldihydroxyacetonephosphate synthase	358	13.8	7	460.828	919.641	0.128661	0	50.76	FVASLDLR		69023.2	6.57	616
					505.101	1008.19	0.7307	0	44.2	LYDPDETR
					580.834	1159.65	0.069838	0	63.4	TNIVGATEAER
					621.851	1241.69	0.057536	0	64.91	YGFASLTDQLK
					820.959	1639.9	-0.027188	0	69.77	VVTPGVGTITTPFVPR
					871.987	1741.96	0.096007	1	75.54	SFLSASQISFDKEQR
					615.309	1842.91	0.044851	0	68.92	GVQYELNQNGNVEHSR
					580.787	1159.56	-0.023906	0	65.61	TNIVGATEAER
					722.316	1442.62	-0.024064	0	40.37	YGDIEDMCLSLK
					460.743	919.472	-0.040599	0	41.32	FVASLDLR
					621.822	1241.63	0.000872	0	51.31	YGFASLTDQLK
					629.79	1257.57	-0.035969	0	48.07	TLDPASVCNPGK
C033	NADH-cytochrome b5 reductase	329	23	7	474.322	946.629	0.131739	0	59.16	STLEDLAAK		34372.8	6.97	313
					624.863	1247.71	0.129432	0	71.43	LGYSENQYFK
					641.393	1280.77	0.132173	0	70.8	FLFASDSAQPAK
					1002.1	2002.19	0.120994	0	98.22	TQVSLIFANVAEDDILVR
					782.757	2345.25	-0.034732	0	30.2	AFGMLAGGTGITPMLQVIQAILK	AFGM[1]LAGGTGITPMLQVIQAILK
					474.37	946.726	0.228873	0	54.11	STLEDLAAK
					641.85	1281.69	1.04537	0	37.12	FLFASDSAQPAK
					641.356	1280.7	0.058191	0	31.13	FLFASDSAQPAK
					781.698	2342.07	0.884267	0	30.69	FALPNETDVLGLPIGQHMSFR
C034	peptidyl prolyl cis-trans isomerase	304	36.67	7	679.437	1356.86	1.12919	0	55.61	GQPAQFGVGQVIR		19095.2	8.98	180
					837.504	1672.99	0.089122	0	37.67	ALEEGVVALPSGLQYK
					457.811	913.608	0.12089	0	49.63	VVTEGPAGGK
					678.957	1355.9	0.169321	0	61.98	GQPAQFGVGQVIR
					463.962	1388.87	0.196672	0	68.16	SPSAADTVSVHYR
					766.887	1531.76	0.055312	0	45.08	GTLIDGTEFDSSYK
					837.476	1672.94	0.034728	0	49.47	ALEEGVVALPSGLQYK
					678.899	1355.78	0.053071	0	35.29	GQPAQFGVGQVIR
					678.836	1355.66	-0.074331	0	39.95	GQPAQFGVGQVIR
C035	protein disulfide isomerase	297	8.87	7	699.417	1396.82	0.083447	0	52.22	ELGPQWNELLAK		44831.9	8.74	406
					771.372	1540.73	-0.059126	0	36.3	NLAPVWEDLATQGK
					572.81	1143.6	0.096453	0	42.69	EVSDFSDFAK
					699.36	1396.71	-0.029605	0	39.87	ELGPQWNELLAK
					823.918	1645.82	0.022396	1	108.09	KVDDFLQFAESGYK
					573.208	1144.4	0.893283	0	60.97	EVSDFSDFAK
C036	possible peroxisomal carrier protein PMP47 (mitochondrial carrier family)	295	20.62	5	562.367	1122.72	0.128323	0	50.7	YSGTLDVLQK		35303.1	9.88	320
					667.406	1332.8	0.12617	0	123.34	VSMDAVVAQLER	VSM[1]DAVVAQLER
					777.986	1553.96	0.086346	0	43.77	TVATVVTYPYITVK
					799.007	1596	0.142848	0	71.07	QLSSSDFFLLGAIAK
					563.758	1688.25	0.38473	0	58.26	SNYGGPIDTFLHVLR
					469.292	936.57	0.114321	1	35.9	KDDEVGFK
					659.276	1316.54	-0.138417	0	87.42	VSMDAVVAQLER
					659.849	1317.68	1.00711	0	37.41	VSMDAVVAQLER
C037	histone H2B	281	36.81	9	477.372	952.73	0.134718	0	32.91	LLLPGELAK		17311.3	10.14	163
					572.408	1142.8	-0.775036	0	47.72	KPADTVEGAEK
					707.455	1412.9	0.235177	0	57.79	NYQSYSTFIYK
					895.498	1788.98	0.163646	0	58.65	AMAIMNSFVNDIFER	AM[1]AIM[1]NSFVNDIFER
					477.324	952.634	0.038012	0	32.33	LLLPGELAK
					572.838	1143.66	0.083738	0	50.21	KPADTVEGAEK
					707.355	1412.7	0.033989	0	44.09	NYQSYSTFIYK
					722.356	1442.7	0.082219	0	44.58	YQSSLGSTAASQDE
					895.462	1788.91	0.09252	0	54.52	AMAIMNSFVNDIFER	AM[1]AIM[1]NSFVNDIFER
					572.771	1143.53	-0.050262	0	52.33	KPADTVEGAEK
C038	Rab1a	281	20	6	536.369	1070.72	0.089336	0	76.4	ILLIGDSGVGK		22214.3	5.5	200
					644.882	1287.75	0.103027	0	58.2	LQIWDTAGQEK
					982.058	1962.1	1.12767	0	41.02	GQQLADELNVPFVETSSK
					536.301	1070.59	-0.045608	0	31.63	ILLIGDSGVGK
					644.866	1287.72	0.072459	0	39.57	LQIWDTAGQEK
					532.74	1063.47	-0.043288	0	35.34	GWFQEIER
					536.346	1070.68	0.043088	0	38.5	ILLIGDSGVGK
					644.791	1287.57	-0.077611	0	31.14	LQIWDTAGQEK
					783.404	1564.79	0.000893	0	43.55	NSTNVEQAFLLMAK
					536.247	1070.48	-0.154104	0	82.12	ILLIGDSGVGK
C039	TRAP beta	273	40.84	6	453.849	905.683	0.185765	0	45.29	INIFNTGK		21049.5	9.63	191
					533.799	1065.58	0.021957	0	43.2	ALPGYVQYR
					544.314	1086.61	0.043451	0	57.28	VGIPTATWDK
					617.891	1233.77	0.111278	0	88.12	TLTNTEILSSR
					915.48	1828.94	0.09279	0	62.75	TSAYDVELFDQDWLK
					828.464	2482.37	0.042579	0	43.04	GPLQISISTGVGSLPILSSSEGEVR
					453.781	905.548	0.050515	0	40.29	INIFNTGK
					544.304	1086.59	0.022191	0	57.87	VGIPTATWDK
					617.834	1233.65	-0.00375	0	57.18	TLTNTEILSSR
					915.279	1828.54	-0.30935	0	38.31	TSAYDVELFDQDWLK
					453.769	905.523	0.026177	0	43.69	INIFNTGK
					534.338	1066.66	1.10074	0	40.13	ALPGYVQYR
					544.264	1086.51	-0.057369	0	52.65	VGIPTATWDK
					617.356	1232.7	-0.95872	0	34.04	TLTNTEILSSR
C040	dolichyl-diphosphooligosaccharide--protein glycosyltransferase	271	10.84	5	556.856	1111.7	0.026326	0	48.87	TVALVAALQAR		49059.8	5.29	443
					636.387	1270.76	1.00592	0	44.32	TLVLLDDLQIK
					657.866	1313.72	1.03682	0	56.47	VPDVYGIFTFR
					779.939	1557.86	-0.024394	0	104.39	ASIITGQVTGPIVFR
					497.756	993.498	-0.004814	0	32.3	STHSIFFR
					657.345	1312.68	-0.005401	0	44.09	VPDVYGIFTFR
					779.896	1557.78	-0.110144	0	69.02	ASIITGQVTGPIVFR
					662.329	1983.96	0.979433	0	31.29	GHSLHFFEAASPDLQLSK
					556.794	1111.57	-0.097908	0	46.09	TVALVAALQAR
					657.345	1312.68	-0.006153	0	70.37	VPDVYGIFTFR
					780.317	1558.62	0.73183	0	54.52	ASIITGQVTGPIVFR
C041	short-chain dehydrogenase/reductase	265	25.84	6	731.442	1460.87	0.143713	0	61.67	SGGWAVVTGASDGIGK		35984.2	9.54	329
					592.391	1774.15	0.278274	0	50.32	AYVNYFSVALAHEYK
					938.007	1874	0.005259	0	80.72	IGVLVNNVGLSYDWPTK
					947.591	1893.17	0.194526	1	47.52	YKVETAVVAADLSSTDPK
					976.491	1950.97	-0.004211	0	49.49	DGIAVQSVTPGFVVSNMSK	DGIAVQSVTPGFVVSNM[1]SK
					968.46	1934.91	-0.071784	0	43.48	DGIAVQSVTPGFVVSNMSK
					592.363	1182.71	1.0153	0	42.25	IVLPLMVQNR
					937.935	1873.86	-0.137621	0	63.73	IGVLVNNVGLSYDWPTK
C042	F-actin-capping protein subunit alpha	265	11.19	4	633.325	1264.63	0.061116	0	42.53	FNPNNFWNGR		32561.2	5.75	295
					726.94	1451.87	0.197244	0	37.63	FGEVGNGEYLDPR
					958.575	1915.14	0.166871	0	30.43	GLLPDESILNDSAPATFR
					738.963	1475.91	0.150318	0	61.82	FSPSGGNVDISGVLK
					958.548	1915.08	0.111967	0	81.21	GLLPDESILNDSAPATFR
C043	sphingosine-phosphate lyase	261	9.24	5	458.275	914.536	0.017866	0	46.04	TIVDQIAR		61638.3	7.93	563
					646.82	1291.63	-0.034812	0	39.64	AYLVTFFFER
					833.917	1665.82	-0.074383	0	103.94	LPAEAIGAEDVLAELR
					895.956	1789.9	0.019179	0	49.8	VAQGAGAIYGMAQAVPDR	VAQGAGAIYGM[1]AQAVPDR
					603.318	1806.93	1.04139	0	56.86	VSGTVYHGGADITSISSR
					833.906	1665.8	-0.095931	0	45.1	LPAEAIGAEDVLAELR
C044	Rab2	249	30.5	5	568.371	1134.73	0.098657	0	61.48	YIIVGDTAVGK		22599.4	6.11	200
					644.882	1287.75	0.103027	0	58.2	LQIWDTAGQEK
					660.437	1318.86	0.135645	0	69.05	GAAGALLVYDITR
					467.969	1400.89	0.155159	0	54.57	EHNLLFLETSAK
					782.467	1562.92	0.151572	0	58.19	TAENVEQAFINTAR
					644.866	1287.72	0.072459	0	39.57	LQIWDTAGQEK
					782.442	1562.87	0.099788	0	49.19	TAENVEQAFINTAR
					644.791	1287.57	-0.077611	0	31.14	LQIWDTAGQEK
					701.366	1400.72	-0.011574	0	37.92	EHNLLFLETSAK
					782.312	1562.61	-0.16019	0	60.11	TAENVEQAFINTAR
					651.276	1950.81	0.911125	1	40.53	ETFEHLTSWLEDCRK
					568.316	1134.62	-0.010293	0	38	YIIVGDTAVGK
					782.9	1563.79	1.01655	0	59.28	TAENVEQAFINTAR
C045	protein disulfide isomerase	238	17.04	5	478.806	955.597	-0.957322	0	46.78	VADLDVVVK		38852.2	5.76	358
					599.787	1197.56	-0.013431	0	62.16	VDADAHSALGSR
					648.332	1294.65	0.020864	0	57.38	SEDDLISFIEK
					683.874	1365.73	0.112723	0	50.08	FFPSGNPEESQK
					904.058	1806.1	0.18115	0	74.63	APAPPSYVTVLSESNFK
					903.985	1805.96	0.035864	0	38.47	APAPPSYVTVLSESNFK
					648.307	1294.6	-0.030036	0	44.14	SEDDLISFIEK
					635.67	1903.99	0.004912	0	53.13	NLIPVYEVFADAFAHAK
C046	FAD-linked oxidase domain protein	235	3.61	6	593.865	1185.71	0.04314	0	63.78	VALSVAQSNGLK		56780.1	5.89	527
					649.907	1297.8	0.075662	0	33.09	VVLPTGEVIDTR
					509.262	1016.51	-0.004927	1	59.9	KVEEDELR
					465.572	1393.69	0.100164	1	51.19	SHMFADEEKER	SHM[1]FADEEKER
					593.85	1185.69	0.013698	0	49.01	VALSVAQSNGLK
C047	Sec61 alpha subunit	227	8.42	5	460.272	918.53	0.049001	0	58.53	SGPGTYPIK		52509.7	8.15	475
					565.829	1129.64	0.035121	0	81.87	ALSPTTINTGR
					749.76	2246.26	0.044881	0	31.79	FLSLVRPFMGVLPEVAQAEK	FLSLVRPFM[1]GVLPEVAQAEK
					565.807	1129.6	-0.009557	0	50.68	ALSPTTINTGR
					575.788	1149.56	-0.005601	0	35.34	TWIDVSGSSAK
					565.782	1129.55	-0.060589	0	79.68	ALSPTTINTGR
C048	long-chain acyl-CoA synthetase	224	9.94	5	621.98	1241.95	0.207779	0	31.24	TLAPTLFVGVPK		76269.3	6.33	704
					499.856	997.698	0.178815	0	64.31	AGEAAPVDLR
					610.372	1218.73	0.142035	0	37.22	LDGGEYIAPER
					784.506	1567	0.084097	0	64.9	SFIVAVVVPEPIAAR
					852.96	1703.91	0.005881	0	66.83	NFGAGLVGLFDLPTGAR
					968.81	1935.61	0.620405	0	42.94	RPSLQQAFQSQIDALYA
					499.762	997.51	-0.009453	0	37.84	AGEAAPVDLR
					621.808	1241.6	-0.137569	0	41.27	TLAPTLFVGVPK
					499.283	996.552	-0.967543	0	50.54	AGEAAPVDLR
					610.286	1218.56	-0.030777	0	60.7	LDGGEYIAPER
C049	squalene synthetase	222	5.37	3	696.322	1390.63	-0.043478	0	53.71	DYLEDVTAVNPR		57545	6.06	503
					665.826	1329.64	-0.051936	0	124.58	LGSAQEAASLVER
					765.867	1529.72	-0.089933	0	40.79	SFAAVIAELPEDLR
C050	cycloartenol-C-24-methyltransferase	212	18.05	7	535.308	1068.6	0.040106	0	50.22	VGVYSELFR		39232.6	5.45	349
					578.814	1155.61	0.058287	0	34.63	FESFEASIAR
					676.399	1350.78	0.06886	0	51.2	ATTIINYESLAR
					759.994	1517.97	0.201462	0	39.33	QAGFEIIDNVDVAK
					675.39	2023.15	0.171996	0	38.35	FSEANIVGLNNNDYQIGR
					535.334	1068.65	0.09387	0	31.43	VGVYSELFR
					676.396	1350.78	0.063722	0	47.13	ATTIINYESLAR
					535.327	1068.64	0.079738	0	42.71	VGVYSELFR
					765.062	2292.16	0.92593	0	36.53	GIEIGNGLPELEKPSQIADALK
C051	cyclopropane-fatty-acyl-phospholipid synthase	210	10.21	7	453.85	905.685	0.163022	0	37.83	YGIIIAEK		32157.7	6.26	284
					458.295	914.576	0.151159	0	43.17	AGYGSGTFR
					467.305	932.596	0.087826	0	41.64	GGEALAFLR
					503.344	1004.67	0.103951	0	35.8	IILADWFK
					561.719	1682.13	0.252112	0	44.69	VLDVGCGVGGTSIHLAK
					503.315	1004.62	0.046695	0	38.49	IILADWFK
					503.83	1005.65	0.128609	0	45.62	LIEEMISR	LIEEM[1]ISR
					688.923	1375.83	0.119164	0	57.52	ASMTGITLSPVQR	ASM[1]TGITLSPVQR
					633.808	1265.6	0.002412	0	36.19	APNLSQEQHDK
					535.089	1602.25	0.465576	0	38.52	IAAEEGVQASTSFHR
					774.663	2320.97	0.913357	0	37.93	IQEHYDEISPYYHDLWGR
					453.833	905.652	0.12995	0	35.09	YGIIIAEK
C052	Rab11a	210	26.29	5	540.818	1079.62	0.096567	0	36.2	AVTYENVER		23424	5.86	213
					540.869	1079.72	0.162309	0	71.45	STIGVEFATR
					637.881	1273.75	0.142657	0	42.59	AQIWDTAGQER
					649.87	1297.73	0.038604	0	58.86	AVPTEQAAALAEK
					653.431	1304.85	0.11262	0	53.09	GAVGALLVYDISK
					637.864	1273.71	0.107885	0	39.61	AQIWDTAGQER
					649.385	1296.75	-0.933116	0	41.01	AVPTEQAAALAEK
					637.819	1273.62	0.018751	0	41.72	AQIWDTAGQER
					748.014	2241.02	-0.055027	1	34.22	KDSQSVDGETEVVQVGGDPAPK
					521.94	1041.87	-0.73685	0	33.17	VVLIGDSGVGK
					649.82	1297.63	-0.06233	0	56.86	AVPTEQAAALAEK
					720.909	1439.8	-0.01032	0	32.83	ILTEIFHIVNGGK
C053	polyubiquitin	199	7.03	4	534.324	1066.63	0.020518	0	69.51	ESTLHLVLR		14757	9.87	128
C054	Sec61 beta	194	27.84	5	500.278	998.542	-0.942946	0	82.97	AVGAGGGGGGGGAR		9596.09	11.91	97
					575.852	1149.69	1.11119	0	44.53	SASGSSASGGILR
					552.073	1653.2	0.337532	0	43.37	TGTSVGSARPASAAAPPR
					500.734	999.452	-0.032152	0	33.45	AVGAGGGGGGGGAR
					575.457	1148.9	0.321698	0	70.61	SASGSSASGGILR
C055	Rieske domain-containing protein	181	12.01	5	489.293	976.571	0.036742	0	54.07	VIQSVEFR		54669.7	7.72	483
					559.28	1116.55	0.074052	0	31.04	NFYSENSEK
					661.402	1320.79	0.086091	0	55.54	LVAFLESTTNAR
					807.42	1612.83	0.021654	0	42.72	DFELLGHFFAVYR
					919.022	1836.03	-0.024399	0	52.28	VMLIETVTPVQPLLQR
					580.926	1739.76	0.93456	0	44.77	IGFHHAWEATWEAGK
C056	coronin	180	16.87	4	595.261	1188.51	-0.023173	0	61.31	YYELTDNGSK		44365.1	6.41	403
					671.316	1340.62	0.013619	0	53.68	YGVDVGSCEISR
					801.954	1601.89	0.051154	0	66.32	ATTTGIEPISFNVPR
					1137.54	3409.59	0.983516	1	37.83	KEGLDVFQDDIYPPTAAPEPTTTAEEWFGGK
					485.95	1454.83	1.07569	0	40.46	TGQVVSEAAAHTGVK
					843.969	1685.92	1.06532	0	69.82	IYFLSQYQSNVPAR
					1137.28	3408.83	0.229379	1	31.13	KEGLDVFQDDIYPPTAAPEPTTTAEEWFGGK
C057	sulfite reductase (NADPH)	177	10.9	5	559.331	1116.65	-0.003254	0	35.19	SIVSVTASVVR		70728.3	5.33	633
					601.812	1201.61	-0.045464	0	60.19	TIDATLEALGAK
					671.806	1341.6	-0.053438	0	46.75	AAGTNLLYFGCR
					679.801	1357.59	-0.089989	0	48.92	YYSISSSPVIDK
					729.041	2184.1	-0.024021	0	38.9	LPGDGATDIIMIGPGTGIAPFR	LPGDGATDIIM[1]IGPGTGIAPFR
C058	SPX domain protein	176	1.61	4	593.856	1185.7	0.095016	0	64.86	FSALNYTGVSK		166724	9.19	1489
					714.96	1427.91	0.118077	0	48.6	LDEVEALATNLLK
					660.827	1319.64	0.065515	0	34.26	SDVGADASGEAWR
					593.788	1185.56	-0.041284	0	62.02	FSALNYTGVSK
					714.848	1427.68	-0.106269	0	45.54	LDEVEALATNLLK
C059	endoplasmin Hsp90	174	7.99	5	545.874	1089.73	0.103374	0	32.08	HPIVLELNR		91182.3	4.64	813
					601.869	1201.72	0.10436	0	55.93	LVTADATDPTAK
					638.397	1274.78	0.143944	0	48.84	ELISNASDALDK
					750.502	1498.99	0.227335	0	57.53	GVVDSDDLPLNLSR
					1013.51	2025.01	0.113734	0	31.49	YLSSTTGENTSFDDYVAR
C060	nicalin-like	173	6.57	4	547.774	1093.53	-0.007239	0	67.64	ALGDYAEVTR		60669.4	5.87	564
					560.357	1118.7	-0.017787	0	35.01	AGGLLILLPPR
					809.391	1616.77	-0.106163	0	54.64	TSVSLQAVSISADIAR
					617.861	1233.71	0.056526	0	35.29	SWLATVASFPR
					547.765	1093.51	-0.025387	0	47.19	ALGDYAEVTR
					638.354	1274.69	-0.041689	0	47.11	YNLLLVLTGGGR
					918.45	1834.89	-0.101443	0	36.86	VYPYLAPASPLFGALEK
C061	similar to synaptic glycoprotein/steroid reductase	170	11.41	6	760.431	1518.85	0.069469	0	59.64	ELEVSESSTVAQLK		34618.9	9.35	298
					534.755	1067.5	-0.120402	1	38.31	RILFPFLY
					535.294	1068.57	0.038412	1	49.53	RDDVVYFR
					564.837	1127.66	0.135224	0	37.54	FYLQDGETR
					572.85	1143.69	1.07707	0	30.34	ELETIFVHR
C062	betaine aldehyde dehydrogenase	170	12.33	5	500.33	998.645	-0.008298	0	30.42	GVPLLLFLK		64421.5	6.31	592
					512.746	1023.48	-0.010118	0	34.58	LSSEEFGAGK
					718.85	1435.69	0.04486	0	41.21	AFTPDEVNECVR
					1014.99	2027.97	-0.024894	0	53.09	LANSTEYALGSSIFSGNAAR
					735.345	2203.01	-0.170557	0	62.45	GHNPELVTLIVGEGETGAALVK
C063	pyrophosphate--fructose 6-phosphate 1-phosphotransferase beta	163	9.39	4	488.264	974.513	0.045962	0	37.34	GNSADVVGEK		60485.1	8.11	554
					617.795	1233.58	-0.034444	0	58.65	NQGGFDIIGTGR
					618.36	1234.71	0.034393	0	35.21	AVFDFLPSAIR
					642.711	1925.11	0.197311	0	71.56	VELEAASTAGDDASHSPLR
					617.79	1233.57	-0.04476	0	32.17	NQGGFDIIGTGR
					642.266	1923.78	-1.13649	0	33.97	VELEAASTAGDDASHSPLR
C064	conserved hypothetical protein	162	18.41	7	749.713	2246.12	1.02081	0	34.34	VPDGHTFAVSYFAAGFQIYR		21824.5	5.92	201
					656.334	1310.65	0.060234	0	56.53	TFSTEGCGPLSR
					890.539	1779.06	0.107154	0	41.09	AEATAPDAPNIAWVLLK
					496.755	991.495	0.059538	0	49.49	DYHVTDSR
					656.322	1310.63	0.037692	0	41.46	TFSTEGCGPLSR
					890.415	1778.81	-0.142198	0	38.32	AEATAPDAPNIAWVLLK
C065	suppressor of actin homolog	156	11.8	4	492.678	983.34	-0.167138	0	47.62	FDYALISR		68023.2	9.17	593
					608.825	1215.64	0.014712	0	64.01	GVLNDGLNSATR
					903.442	2707.3	-0.016948	0	42.79	GADEQGHVANFVETEQVLVVPAQDR
					906.77	2717.29	-0.031606	0	40.81	QIFNHVWANNADAISEQYAGTGALK
					532.578	1594.71	0.034629	0	39.21	YVWFDFHHECR
					581.297	1160.58	-0.136466	0	32.59	YLALLQSILK
C066	cytosolic ribosomal protein L6	155	18.37	4	587.411	1172.81	0.151701	0	52.42	VPNLAAYLNAK		27453.2	10.62	245
					655.884	1309.75	0.066041	0	54.33	INQAYTIATSTK
					750.51	1499.01	0.133214	0	53.75	SSITPGTVLIVLSGR
					633.427	1897.26	0.154196	1	33.42	VLEVVGKVPNLAAYLNAK
					799.447	1596.88	-0.044335	0	41.88	QLQPSGLLLVTGPFK
					587.333	1172.65	-0.003549	0	74.46	VPNLAAYLNAK
					593.299	1184.58	-0.045226	0	44.42	VDISGLEVPEK
C067	hypothetical protein	152	19.84	4	462.791	923.566	0.142883	0	31.39	VEFEGESK		28048.8	4.5	257
					500.014	1497.02	0.24217	0	54.68	FVEKPAQTFFQR
					553.014	1656.02	0.190092	0	49.63	EFLLGDWELELHR
					927.494	1852.97	0.036805	0	55.77	SPLTAPSAFGFVATSSWK
					462.704	923.393	-0.030185	0	38.81	VEFEGESK
					499.974	1496.9	0.123184	0	54.51	FVEKPAQTFFQR
C068	Dap1	152	30.1	5	515.817	1029.62	0.049847	0	36.21	ALALGSLEEK		22082.1	4.48	206
					537.176	1072.34	0.817204	0	49.75	LDDLQPSER
					679.95	1357.89	0.212519	0	30.26	IIPSANSIASSPSD
					747.974	1493.93	0.218617	0	33.93	EALNDWIGSYQAK
					566.334	1695.98	0.164463	0	54.13	ASFYGPGGPYHIFAGR
C069	related to UDP-glucose:glycoprotein glucosyltransferase	145	2.58	4	497.317	992.619	0.115468	0	50.7	SLGYQAAQR		182069	5.19	1627
					613.855	1225.7	0.087168	0	36.41	TVAAAYAQFER
					637.894	1273.77	0.070629	0	61.5	VIFVDADQIVR
					646.915	1291.82	0.114043	0	36.86	SVYDLDNILLK
					480.338	958.662	0.117618	0	33.92	ALQAALTSGK
					637.887	1273.76	0.056895	0	33.78	VIFVDADQIVR
					646.931	1291.85	0.144549	0	31.25	SVYDLDNILLK
					712.456	1422.9	0.078137	0	56.09	LLATALAVGPENVR
C070	70-kDa peroxisomal membrane protein	145	7.14	3	606.923	1211.83	0.082643	0	93.59	ALLGIVDSIIAK		76969	9.42	686
					647.762	1940.26	0.149231	0	42.21	ILGELWPLFGGTLTKPAK
					989.506	1977	0.122612	0	35.18	EGGWDAVSDWADVLSGGEK
					638.276	1911.81	-0.120544	0	39.78	SLWQYHEYVLQFSGR
C071	acyl-CoA oxidase	139	3.23	2	662.838	1323.66	0.056025	0	102.76	LGTDSNDNGYLR		76053.1	8.2	680
					472.798	943.581	0.072233	0	43.13	SGAGLLAAER
					662.87	1323.72	0.118953	0	108.65	LGTDSNDNGYLR
C072	fibrillarin	138	19.87	4	639.346	1276.68	0.046943	0	33.39	NLVPGDSVYGEK		32538.9	10.22	307
					770.538	1539.06	0.24108	0	30.79	DHAVVVGVYRPEAK
					832.932	1663.85	0.061228	0	30.72	ANCIDSTAAPEAVFAK
					641.134	1920.38	0.28427	0	82.31	LAAAIIGGVENVWVKPGAR
					524.76	1047.51	-0.002957	0	32.38	ISVDEVDGSK
					513.75	1538.23	-0.592363	0	45.4	DHAVVVGVYRPEAK
C073	cytoplasmic ribosomal protein L7	138	19.35	4	547.396	1092.78	0.20117	0	44	ANAFLWPFK		28249.6	10.54	248
					642.412	1282.81	0.095987	0	50.8	IPIVDNSIVEGK
					763.941	1525.87	0.085123	0	59.83	VEPYIAYGYPNLK
					642.42	1282.83	0.112163	0	31.06	IPIVDNSIVEGK
					547.309	1092.6	0.027684	0	35.66	ANAFLWPFK
					482.19	1443.55	-0.137353	1	63.37	KGTHFVEGGDAGNR
					547.328	1092.64	0.064814	0	39.33	ANAFLWPFK
					642.33	1282.65	-0.067765	0	41.53	IPIVDNSIVEGK
					696.835	1391.66	-0.146492	0	46.14	TGAAVPPVPETLLK
					763.868	1525.72	-0.060897	0	49.57	VEPYIAYGYPNLK
C074	dolichyl-phosphate mannosyltransferase 1	136	16.21	3	621.92	1241.82	0.11164	0	54.84	LGLGTAYLHGIK		29033	9.11	253
					746.895	1491.78	0.049886	0	36.32	YVQGGGVWGWDLR
					880.047	1758.08	0.148616	0	71.04	QIGNSIAEVPITFVDR
C075	hypothetical firmicute protein	133	9.29	4	634.309	1266.6	-0.069095	0	56.73	LTFQNLFTQR		79666.2	5.22	699
					662.305	1322.6	-0.050974	0	43.78	EGYGQSLETALR
					850.4	1698.79	-0.187964	0	35.05	VLGCLYTVLPGVLPAK
					946.736	2837.18	0.775864	0	45.78	LQTISGQHSEVQAPIDSLVADLSEGDK
C076	cytoplasmic ribosomal protein L18	132	20.54	3	652.444	1302.87	0.129066	0	37.88	TEDPYLLLLVK		20761.7	11.58	185
					658.409	1314.8	0.089749	0	69.23	IAVVVGTVTDDAR
					752.458	1502.9	0.092454	0	50.66	AGGEILTFDQLALR
					557.313	1112.61	0.976011	0	61.45	APTGANTVLLR
					752.877	1503.74	0.930438	0	47.81	AGGEILTFDQLALR
C077	SPRY superfamily protein	132	1.83	3	652.898	1303.78	0.105002	0	45.7	LFPAVSVDATER		172906	5.81	1581
					847.476	1692.94	0.199651	0	62.22	STGVGDTGSSFGFDGFR
					652.879	1303.74	0.065742	0	61.1	LFPAVSVDATER
					847.333	1692.65	-0.086219	0	61.4	STGVGDTGSSFGFDGFR
					490.283	978.551	0.069394	1	33.55	CRLNFGGR
C078	actin-related protein	131	8.88	3	541.786	1081.56	0.029216	0	40.87	TYEGIESVGK		47952.3	6.44	428
					666.412	1330.81	0.048156	0	50.52	DITNFVLQLLR
					668.359	1334.7	0.009558	0	66.03	TPAAAPAAGGAPGAAGK
C079	Rab32a	131	11.11	3	664.899	1327.78	0.094129	0	63.09	LQLWDIAGQER		23722.7	5.52	216
					712.445	1422.88	0.125226	0	48.07	EAVGAFVVFDITR
					664.823	1327.63	-0.057375	0	39.66	LQLWDIAGQER
C080	histidine acid phosphatase	129	8.8	3	667.849	1333.68	1.06716	0	42.38	VQTTVDGEDDVR		54053.1	6	489
					743.874	1485.73	-0.023544	0	42.58	TETATPSLPDVDLK
					926.968	1851.92	-0.035875	0	69.69	LLLPDGVDQDIVDGVER
					460.807	919.6	0.123295	0	43.31	FIGDVVDR
					803.82	2408.44	0.193273	0	57.19	VAPPAAHAATSSPIATGPDGPASPLR
					926.938	1851.86	-0.095953	0	33.28	LLLPDGVDQDIVDGVER
C081	cytochrome P450	129	4.81	2	554.79	1107.57	0.020666	0	55.53	FLDISSSDPK		53531.8	6.3	478
					708.356	1414.7	0.023624	0	86.29	TIYGESFDALSGR
					610.907	1829.7	0.793811	0	51.06	FHAPVLFLGEGDWWR
C082	endoplasmic oxidoreductin	128	6.55	3	695.944	1389.87	0.087598	0	62	NEIIALVNTLYK		57879.5	5.03	504
					941.456	1880.9	0.039174	0	48.26	ASFFLENYDYNTGNVK
					511.773	1021.53	0.012185	0	71.08	FATSAEAVAR
					563.881	1125.75	0.0362	0	40.61	LQILGLGTALK
					695.954	1389.89	0.107316	0	42.3	NEIIALVNTLYK
					695.915	1389.82	0.02967	0	43.99	NEIIALVNTLYK
C083	potassium channel tetramerization domain protein	126	13.62	3	548.879	1095.74	0.146036	0	32.4	FFQVDTLVK		26732.1	9.52	235
					493.813	985.612	0.016381	0	39.17	AAVAFPVAIK
					549.275	1096.53	0.93846	0	52.11	FFQVDTLVK
					698.3	1394.59	-1.11797	0	72.52	YGNLFADAGIDLK
C084	histone H4	125	20	4	607.867	1213.72	0.153777	0	47.91	ISGMIYEETR	ISGM[1]IYEETR	12054.7	11.48	110
					495.311	988.607	0.036077	0	40.83	VFLENVIR
					607.863	1213.71	0.145955	0	54.41	ISGMIYEETR	ISGM[1]IYEETR
					663.917	1325.82	0.129472	0	31.19	TVTAMDVVYALK	TVTAM[1]DVVYALK
					495.347	988.68	0.109587	0	37.68	VFLENVIR
					581.801	1161.59	0.045399	0	45.42	DAVTYTEHAR
					656.345	1310.68	0.980539	0	31.79	TVTAMDVVYALK
C085	indigoidine synthase A family protein	124	3.93	2	573.849	1145.68	0.090438	0	37.36	VNELTGGESLK		75234	6.57	712
					649.967	1297.92	0.147809	0	61.99	VAAQIASALSVIR
					629.924	1257.83	0.125357	0	68.32	LDSGVVFGVPIR
					902.532	1803.05	0.129707	0	68.55	FTVEWDGPVSPLISTR
					573.815	1145.62	0.022622	0	30.32	VNELTGGESLK
C086	histone H2A	122	20.13	3	472.822	943.629	0.105304	0	74.91	AGLQFPVGR		16862.2	10.11	159
					472.803	943.592	0.06835	0	61.98	AGLQFPVGR
					801.172	2400.49	1.1144	0	48.75	LLQDVTISSGGVIPNIHSVLIPK
C087	Arp2/3	122	10.06	3	482.784	963.554	0.109328	0	31.25	LVSCSQDR		38261.9	7.15	348
					606.85	1211.68	0.081258	0	51.92	ITSFSTSAVDGK
					783.881	1565.75	-0.031078	0	65.01	VDLGTTSNETTLSTK
					685.806	1369.6	-0.044627	0	33.26	NAYVWTFEQGR
C088	3-hydroxyacyl-CoA dehydrogenase	121	3.13	3	521.283	1040.55	-0.013906	0	35.15	TYALLFASR		78379.1	7.67	735
					506.61	1516.81	-0.039213	0	69.23	KPIPVNATLTNHGR
					490.262	978.509	0.03168	0	37.87	DNEALVYR
					529.772	1057.53	-0.048112	0	45.41	AEAVLNNLSK
C089	cytosolic ribosomal protein L10E	121	4.86	2	535.928	1069.84	0.21807	0	50.29	GVANVAAISLR		34769.3	8.64	329
					848.54	1695.07	0.122491	0	76.11	VLIVAANNVGSNQLQR
					848.501	1694.99	0.044657	0	66.89	VLIVAANNVGSNQLQR
C090	cytosolic ribosomal protein L17	119	18.18	3	545.91	1089.81	0.162576	0	49.56	SAEFILGLLK		19854.5	10.24	176
					574.38	1146.74	0.116231	0	38.52	AVQFLEDVVK
					545.899	1089.78	0.141074	0	40.99	SAEFILGLLK
					574.366	1146.72	0.089451	0	49.38	AVQFLEDVVK
					625.377	1248.74	0.093115	0	54.69	ETAAAIQGLGYR
					574.311	1146.61	-0.021041	0	38.92	AVQFLEDVVK
					545.819	1089.62	-0.019542	0	38.46	SAEFILGLLK
					625.287	1248.56	-0.085793	0	53.95	ETAAAIQGLGYR
C091	PARN nuclease protein	114	3.48	1	1010.52	2019.03	-0.034324	0	113.64	LLDAASQEALPDIVPTNPR		61569.9	5.88	546
					1010.49	2018.97	-0.09815	0	47.63	LLDAASQEALPDIVPTNPR
C092	cytoplasmic ribosomal protein L3	113	2.26	4	486.281	970.548	0.049032	0	46.26	HGSLGFTPR		45082.3	10.39	398
C093	cytosolic ribosomal protein L14	113	17.33	2	602.4	1202.79	0.15559	0	47.97	VAVINYGPDAGK		17226.7	10.39	150
					724.419	1446.82	0.076598	0	78.07	AFIDGPSSITGVQR
					461.223	920.43	-0.004733	0	37.64	AALNDFDR
C094	F-actin-capping protein subunit beta	112	8.49	3	459.308	916.602	0.067792	0	35.96	VTLAGSLTR		30381.4	5.12	271
					685.448	1368.88	0.134087	0	56.98	SALQQQIAGAIGGR
C095	triose phosphate isomerase	110	25.19	4	468.279	934.544	0.082312	0	34.5	ANGGQSFVR		27612.2	5.68	258
					500.316	998.617	0.07743	0	38.46	AIAANVTDPK
					531.353	1591.04	0.184012	0	42.31	DLGLPWVILGHSER
					1088.63	3262.88	0.253137	0	33.48	IIYGGSVKPDNSDELASEPDIDGFLVGGASLK
					576.317	1150.62	-0.003846	0	39.9	TTEVVFSQLK
					1088.92	3263.74	1.12022	0	35.34	IIYGGSVKPDNSDELASEPDIDGFLVGGASLK
					496.22	990.425	-0.061508	0	39.4	ESDELIGTK
C096	cytosolic ribosomal protein L23Ae	110	6.19	1	710.914	1419.81	0.113264	0	110.09	LTGDFDALDIANR		23220.2	10.93	210
					710.847	1419.68	-0.018958	0	55.09	LTGDFDALDIANR
C097	pyrophosphate–fructose 6-phosphate 1-phosphotransferase beta	107	7.22	3	488.264	974.513	0.045962	0	37.34	GNSADVVGEK		60475	8.11	554
	pyrroline-5-carboxylate synthetase [glutamate 5-kinase (ProB)]				618.36	1234.71	0.034393	0	35.21	AVFDFLPSAIR
					642.711	1925.11	0.197311	0	71.56	VELEAASTAGDDASHSPLR
					642.266	1923.78	-1.13649	0	33.97	VELEAASTAGDDASHSPLR
C098	TRAP alpha subunit	103	6.05	2	825.473	1648.93	1.07004	0	73.87	QFTAGEPVEVLVGFR		27815.1	7.7	248
					978.983	1955.95	0.028874	0	54.05	QEVEDDWLAGTAADPALR
					824.88	1647.75	-0.116654	0	49.84	QFTAGEPVEVLVGFR
					738.33	2211.97	0.876165	1	49.79	VRQEVEDDWLAGTAADPALR
C099	peroxisomal biogenesis factor 11	102	6.39	2	504.8	1007.58	0.092305	0	39.71	FNIVSGDEK		24962.1	9.73	219
					984.602	1967.19	0.096234	0	67.85	EVANLQISTSLVEINPIK
					723.84	1445.67	-0.107133	0	82.46	ALASSSQTELAQLK
C100	ORMDL	98	6.45	2	567.325	1132.64	0.099253	0	69.92	TVDASLEENR		17520.3	9.7	155
					561.767	1121.52	0.02149	0	41.49	GAPFTGSDQDK
C101	actin-related protein 2/3 complex, subunit 4	98	11.18	2	474.345	946.676	0.152617	0	49.32	AENFVVLR		19643.4	9.23	170
					626.922	1251.83	0.073571	0	61.47	ELLLNPVVISR
					626.899	1251.78	0.028971	0	34.36	ELLLNPVVISR
C102	cytosolic ribosomal protein L9	98	11.64	2	633.451	1264.89	0.111737	0	64.35	TIVASQVLPLPK		21433.6	9.86	189
					585.837	1169.66	0.062672	0	43.69	FLDGIYVSEK
					633.379	1264.74	-0.032923	0	67.19	TIVASQVLPLPK
C103	Rab11d	96	10.96	2	651.85	1301.68	0.04829	0	53.37	LQVWDTAGQER		24886.8	4.86	228
					725.437	1448.86	0.097352	0	55.25	GAQGALVVYDITSR
C104	Sar1	96	17.37	3	551.35	1100.68	0.025554	0	37.55	TIPFLVLGNK		21666.2	7.02	190
					551.378	1100.74	0.081764	0	36.44	TIPFLVLGNK
					580.915	1159.82	0.156061	0	43.03	ILFLGLDNAGK
					644.884	1287.75	0.097632	0	43.06	ELDGLLSADDLK
C105	Nop56	96	4.52	2	596.785	1191.56	-0.048326	0	53.97	VVPDNFQFAR		57192.1	9.35	509
					688.866	1375.72	-0.017245	0	54.91	YPASTVQILGAEK
C106	strumpellin family protein	96	1.13	1	726.445	1450.87	0.154176	0	96.16	FPSVDNSVNFIGR		133780	6.38	1154
C107	cytoplasmic ribosomal protein L15	96	9.31	3	497.342	992.669	0.160808	0	40.11	YVQELWR		24358.3	11.76	204
					502.36	1504.06	0.246348	0	49.21	FFEIILVDPFHK
					497.253	992.492	-0.015854	0	53.62	YVQELWR
					474	1418.98	0.17874	0	33.29	VHGKPATQGVNALK
C108	Rap1a	94	11.11	2	597.951	1193.89	0.149802	0	40.38	LDIPIILVGNK		22286.4	6.84	198
					656.87	1311.72	0.103938	0	66.42	TNTNVNEAFFR
					597.899	1193.78	0.044268	0	42.78	LDIPIILVGNK
					651.276	1300.54	-0.038357	0	32.2	FNCDFLEASAK
C109	peroxiredoxin homolog	91	21.36	3	617.905	1233.8	0.11246	0	30.24	HITINDLPVGR		24270.6	5.74	220
					908.997	1815.98	0.078705	0	48.14	DYGVLLEDGPDQGVALR
					650.073	1947.2	0.187387	0	38.22	VQKPAPAFTADAVVGSDFK
C110	hypothetical protein	91	25.27	2	872.76	2615.26	0.116994	0	60.68	GGQDYETAAVTDDINEYHYGEIR		10400.8	5.61	91
					872.711	2615.11	-0.029508	0	55.11	GGQDYETAAVTDDINEYHYGEIR
C111	asparaginase	88	6.88	3	498.283	994.552	0.104766	0	45.45	SYGSGNAPSR		41446.7	6.55	378
					859.592	1717.17	0.130213	0	33.37	AVENLLLPPLEGLIVK
C112	hypoxia upregulated protein	87	2.12	2	471.86	941.706	0.115186	0	43.22	IALAVVTQK		104066	5	941
					471.856	941.698	0.106942	0	52.96	IALAVVTQK
					570.369	1138.72	0.161319	0	46.63	AVTYDTSLGGR
C113	transmembrane protein TMP21	87	6.67	2	714.946	1427.88	0.127424	0	54.16	IEDGVAEILNDLK		24248.5	6.35	210
					792.996	1583.98	0.125572	1	46.07	RIEDGVAEILNDLK
C114	Pex11	86	10	2	483.276	964.537	0.075865	0	38.21	ADQIESFR		29012	9.58	250
					890.479	1778.94	0.10054	0	61.11	ASASALAATDEEIFNNR
C115	cycloartenol synthase	86	3.92	2	698.951	1395.89	1.07466	0	35.65	ITAPESPLVLSLR		81887.2	5.37	715
					839.946	1677.88	0.094826	0	63.38	GVFNANCAISYTAYK
					476.28	950.545	0.047235	0	35.36	INWYSIR
C115	probable myosin light chain kinase	85	8.86	3	538.592	1612.75	-0.002083	0	36.87	FTASHCLEHAWVR		40462.5	5.12	361
					709.676	2126.01	-0.068011	0	38.39	DLKPENLLSAGEEENEIVK
					734.76	1467.51	-0.33548	0	74.63	DAANIILQVVSAVR
C117	hypothetical protein	83	14.33	3	559.787	1117.56	0.050764	0	31.17	FYVFNDEGK		33097.7	7.06	314
					639.939	1277.86	0.202399	0	48.97	ISATFNPTGGSVK
					776.43	2326.27	0.145246	0	35.16	FFDGASLIFAPDSANSNGQAAVK
C118	phosphatidylinositol synthase	81	12.56	2	620.386	1238.76	0.160892	0	63.48	FGAVLDMVTDR	FGAVLDM[1]VTDR	25457.3	8.76	223
					628.703	1883.09	0.141803	0	30.05	QAAMDIAELDLAERPPK	QAAM[1]DIAELDLAERPPK
C119	transmembrane protein	78	12.92	3	607.939	1213.86	0.210648	0	36.34	LPFEPMPLVR	LPFEPM[1]PLVR	19889.4	9.38	178
					809.984	1617.95	0.142882	0	37.7	IVQYEQQLQEANR
C120	Rab21	78	13.86	2	653.352	1304.69	-0.008595	0	57.62	GLEELFLDLTR		22287.4	8.45	202
					589.284	1764.83	0.924817	1	33.5	AVNKEEALSYAQSVGAK
C121	cytosolic ribosomal protein L12	78	8.67	1	657.435	1312.86	0.156731	0	74.35	VTGGEAGGVASLAPK		18377.7	9.08	173
					657.411	1312.81	0.107935	0	77.61	VTGGEAGGVASLAPK
					657.397	1312.78	0.080099	0	54.53	VTGGEAGGVASLAPK
C122	Rap1	77	12.97	2	493.35	984.685	0.088674	0	51.77	IVVLGSGGVGK		20600.6	6.33	185
					679.924	1357.83	0.113591	0	37.99	VISTDQGQQLAAK
C123	Band 7 protein	76	5.76	2	558.836	1115.66	0.03896	0	38.49	EASVATIVAQK		42483.5	5.96	382
					601.368	1200.72	1.06954	0	50.75	ITLEAEANALR
C124	acyl-CoA oxidase	75	3.25	2	536.361	1070.71	0.062875	0	52.46	LLGLATSLQR		74750.7	8.58	676
					744.918	1487.82	0.056234	0	35.94	SLEYLGYLFDLR
C125	5-hydroxyisourate hydrolase	74	19.05	3	567.844	1133.67	0.158575	0	37.01	FDTSAYFQR		20351.7	9.05	189
					950.501	2848.48	0.154589	0	31.48	LRPSTGAVESNEEWEALFGAATDADGR
C126	myosin II heavy chain	74	1.66	2	588.391	1174.77	0.184617	0	45.67	SLEEELAQTR		171111	5.68	1509
					815.446	1628.88	0.076762	0	41.63	IAQLQDEIDGTPSSR
C127	protein disulfide isomerase	71	10.95	2	535.374	1068.73	0.132697	0	41.53	GFPTIIFFK		22385.7	8.43	210
					765.474	1528.93	0.120469	0	42.23	SLAPTWEALATELK
					535.317	1068.62	0.018991	0	33.44	GFPTIIFFK
					765.408	1528.8	-0.011789	0	36.85	SLAPTWEALATELK
					535.336	1068.66	0.038653	0	50.68	VDATLNPLVK
					535.368	1068.72	0.120589	0	31.79	GFPTIIFFK
C128	D3,D2-enoyl-CoA isomerase	71	6.93	1	671.11	2010.31	0.207209	1	70.81	LALLDAVNKEEVELLGER		28602.9	8.64	260
					671.153	2010.44	0.338546	1	51.16	LALLDAVNKEEVELLGER
C129	hypothetical protein	70	15.96	1	696.372	1390.73	0.096124	0	70.21	AAEDAASTNATAGNK		10089.6	9.93	94
C130	allantoicase	67	2.56	2	596.83	1191.65	0.053377	0	31.16	EALPSSFAWGK		116762	8.36	1055
					848.533	1695.05	0.126358	0	48.54	NYFASIATTVPVVSVK
					587.313	1172.61	0.017741	0	36.49	LNNFPDGGIAR
C131	cytosolic ribosomal protein L4	67	4.76	2	468.854	935.694	0.171186	0	30.06	SPLVFAFR		44989.4	10.78	399
					468.818	935.622	0.099304	0	37.88	SPLVFAFR
					468.758	935.502	-0.020706	0	47.68	SPLVFAFR
					609.291	1216.57	1.00489	0	32.58	KPEVTEEAADQ
C132	actin-binding protein	66	1.3	1	549.869	1097.72	0.078694	0	65.53	ISVSLNGAPIK		88715.5	5.34	846
					549.798	1097.58	-0.062412	0	48.88	ISVSLNGAPIK
C133	microsomal signal peptidase	64	6.15	1	716.434	1430.85	0.197933	0	63.82	GLEEDLTYSNYK		21663.1	5.43	195
C134	malate synthase	64	3.27	1	571.398	1140.78	0.15544	1	48.28	RVEITGPVDR		62197.1	7.76	550
					595.712	1784.11	0.20411	0	64.12	TPSGAADSLALAHDIFAK
C135	cytosolic Hsp70	63	1.95	1	736.378	1470.74	0.041527	0	62.82	VTPSYVAFTDSER		72242.4	5.28	666
					736.418	1470.82	0.123211	0	45.57	VTPSYVAFTDSER
C136	Rab7	63	10.45	2	536.371	1070.73	0.093732	0	42.95	IIVLGESGVGK		23084.5	5.22	201
					580.361	1158.71	0.124795	0	34.04	FQGLGTAFYR
					580.318	1158.62	0.039679	0	39.81	FQGLGTAFYR
					458.82	1373.44	-0.234615	1	54.98	RTFEELEHWK
					536.872	1071.73	1.09625	0	30.15	IIVLGESGVGK
C137	cytosolic ribosomal protein L10	62	4.33	1	516.888	1031.76	0.148586	0	42.08	IGQILFSVR		23750.7	10.26	208
					516.862	1031.71	0.096708	0	36.55	IGQILFSVR
					516.919	1031.82	0.211482	0	62.42	IGQILFSVR
C138	aldose 1-epimerase	62	3.42	2	548.781	1095.55	0.06323	0	39.96	DVGFTGETDR		32206.5	5.83	292
C129	hypothetical protein	59	7.36	1	768.767	2303.28	-0.035807	1	58.51	SVAAFHPSWAALKNILGIAPLK		32815.4	9.52	299
C140	cytosolic ribosomal protein L19	58	3.56	1	455.283	908.551	0.042851	0	57.82	AAAPAAAAAPK		34136.4	11.02	309
C141	acyl-CoA oxidase	58	5.03	2	821.945	1641.87	0.071165	0	41.34	ANAELFPYNFELSK		80571.9	8.9	716
					856.035	2565.08	-0.097422	0	30.15	NDHDIYQTFEGDNTVLMQQVAK
C142	peroxisomal assembly protein pex3	57	2	1	546.709	1091.4	-0.082874	0	56.55	YALWDHCK		44472.8	6.8	402
C143	cytosolic ribosomal protein L11	57	7.29	1	598.864	1195.71	0.083079	0	57.44	AAAAATPAGAAPTR		21509.5	10.04	192
C144	cytosolic ribosomal protein L27	57	5.88	1	482.806	963.598	0.095891	0	45.96	YGLDVELR		15592.7	10.37	136
					482.742	963.469	-0.033075	0	57.17	YGLDVELR
C145	hypothetical protein	56	6.01	1	601.397	1200.78	0.141017	0	56.23	TGVYTVTIGYK		19512.4	5.69	183
					601.298	1200.58	-0.058397	0	56.4	TGVYTVTIGYK
C146	alpha/beta fold hydrolase	56	2.98	1	607.314	1212.61	0.036476	0	56.46	DFAGLTAYAER		41078.2	6.6	369
C147	peroxisomal-CoA synthetase	56	3.33	1	682.399	2044.18	0.186087	1	55.83	TGDQGFFDEDKFLVLTGR		59081.2	8.8	541
					682.659	2044.95	0.963723	1	37.33	TGDQGFFDEDKFLVLTGR
C148	Rab7b	55	3.88	1	517.838	1033.66	0.064968	0	54.75	FPFLVLGNK		26857.2	5.58	232
					517.828	1033.64	0.045554	0	38.83	FPFLVLGNK
C149	cytsolic ribosomal protein L15a	55	10.77	1	563	1685.98	0.198312	0	55.46	HGYIGEFEIVDDHR		14767	9.66	130
C150	cytosolic ribosomal protein L24	55	6.92	1	586.895	1171.78	0.131536	0	34.71	DIVGATLDQIK		17969.3	10.78	159
					586.798	1171.58	-0.064006	0	54.55	DIVGATLDQIK
C151	dolichyl-phosphate beta-glucosyltransferase	54	3.16	1	465.355	928.696	0.187327	0	53.61	NGLGVAVGSR		36095.8	9.01	316
C152	peptidyl-prolyl cis-trans isomerase	53	5.94	1	618.909	1235.8	0.112241	0	52.48	VVFGLYGGTVPK		21567.2	8.43	202
					618.912	1235.81	0.117671	0	52.61	VVFGLYGGTVPK
C153	3 beta-hydroxysteroid-dehydrogenase/decarboxylase	52	3.41	1	562.847	1123.68	0.077387	0	51.78	YGVIGGGGFLGK		39113	9.21	352
C154	hypothetical (similar to gamma proteobacterial membrane protein)	51	6.67	1	523.863	1045.71	0.152283	0	50.86	LMQDVLGVR	LM[1]QDVLGVR	15187	6.34	135
					478.759	1433.25	0.501362	1	30.15	GAMKLMQDVLGVR	GAMKLM[1]QDVLGVR
C155	cytosolic ribosomal protein L13	48	5.61	1	599.407	1196.8	0.086821	0	48.27	ATQLTGAVLPVK		24401.7	11.03	214
					482.82	963.625	0.122893	0	31.05	GFTLEELR
C156	acyl-CoA synthetase	44	1.94	1	485.822	969.63	0.069616	0	43.78	LAAEAINLR		51216.4	8.58	463
C157	transmembrane protein 147	44	3.9	1	498.866	995.718	0.126422	0	43.9	LAPLWIGAR		25655.7	8.58	231
C158	cytosolic ribosomal protein L34a	43	7.02	1	489.323	976.631	0.108189	0	42.86	AFLIEEQK		12943.1	11.09	114
C159	regulator of chromatin condensation	43	3.43	1	860.52	1719.03	1.1004	0	43	GSTLYTDSPVLVPLTR		48518.5	6.76	466
C160	hypothetical protein	41	3.69	1	486.351	970.688	0.200978	0	33.52	YTSFAGAVR		26255.3	9.01	244
					486.303	970.592	0.104608	0	40.51	YTSFAGAVR
C161	2-oxoacid dehydrogenase acyltransferase	41	4.9	1	773.437	1544.86	0.117323	0	40.75	GVDQVATELDAGSQR		33333.9	9.52	306
					520.303	1557.89	0.923159	0	32.92	VPLLVLIGAIHEGVK
C162	mannose-P-dolichol utilization defect 1 protein	39	3.46	1	596.36	1190.71	0.097059	0	39	LPQIWESYR		28181.1	9.57	260
C163	fibronectin-like	39	2.5	1	609.78	1217.55	-0.058582	0	39	GPQSIAAADFNK		51349.8	4.3	480
C164	coiled-coil protein	38	5.15	1	699.836	1397.66	-0.03614	0	37	TFAQLLDSNFSR		21389.7	6.09	194
		0			471.817	941.619	0.064211	0	38	VGEGGGLLIK
C165	vacuolar ATPase subunit F	38	7.86	1	605.364	1208.71	-0.024557	0	38	LLPTVLEIPSK		15366	5.15	140
