# Supplementary material for: Data showing the compositional complexity of the mitochondrial proteome of a unicellular eukaryote (Acanthamoeba castellanii, supergroup Amoebozoa)
Source: Data Brief. 2014 Aug 22;1:12–4. doi: 10.1016/j.dib.2014.08.005 (PMC4500093; doi:10.1016/j.dib.2014.08.005)
Supplement: Supplementary file 3 — Supplementary data Supplemental Table S3: A summary of the results of an OrthoMCL analysis to identify orthologs of A. castellanii mitochondrial proteins (identified by both MS/MS and purely bioinformatic approaches) in a land plant (Arabidopsis thaliana), animal (Homo sapiens), fungus (Saccharomyces cerevisiae) and ciliate protozoon (Tetrahymena thermophila). [file mmc3.xlsx]

## Sheet: Orthologs
Supplemental Table S4	Identifcation of orthologs of A. castellanii mitochondrial proteins in Arabidopsis thaliana, Homo sapiens, Saccharomyces cerevisiae, and Tetrahymena thermophila.
A. castellanii mitochondrial proteins	A. thaliana orthologs	H. sapiens orthologs	S. cerevisiae orthologs	T. thermophila orthologs
N001	AT5G08670;AT5G08680;AT5G08690;ATCG00480	P06576	YJR121W	146142891
N002
N003	AT2G33210;AT3G13860;AT3G23990	P10809	YLR259C	146145161
N004		P35558;Q16822
N005				89288582
N006	AT3G08580;AT4G28390;AT5G13490;AT5G56450	P05141;P12235;P12236;Q9H0C2	YBL030C;YBR085W;YMR056C	586732570;89285880;89289199;89288611;89296690
N007
N008,N220		Q99798	YJL200C;YLR304C
N009	AT3G02090	O75439;P31930	YLR163C	146143565;146144284
N010,N075	AT3G55410;AT5G65750	Q02218;Q96HY7;Q9ULD0	YIL125W	586736231;586738208;89298884
N011,N049	AT1G09080;AT1G16030;AT1G56410;AT3G09440;AT3G12580;AT4G37910;AT5G02490;AT5G02500;AT5G09590;AT5G28540;AT5G42020;AT5G49910;AT4G24280	P38646;P08107;P11021;P11142;P17066;P34931;P48741;P54652	YAL005C;YBL075C;YDL229W;YEL030W;YER103W;YJL034W;YJR045C;YLL024C;YNL209W;YLR369W	586730372;586731587;586744634;89284804;89289355;89298010;89284933;89294030
N012		Q96I99		146144022
N013
N014	AT2G44350;AT3G60100	O75390	YCR005C;YNR001C	586730408;89303206
N015	AT2G18450;AT5G66760	P31040	YJL045W;YKL148C	146145517
N016	AT2G30970	P00505		89298552
N017	AT4G11010;AT4G23900;AT4G23895;AT4G09320	O00746;Q13232;O60361;P22392;P15531	YKL067W	586743799;89300255
N018
N019	AT4G02930	P49411	YOR187W	586732930
N020
N021	AT1G48030;AT3G17240	P09622	YFL018C	146145492
N022	AT1G54100	P49419		89309568
N023	AT2G14170	Q02252		146143841
N024
N025	AT2G17130;AT4G35260;AT4G35650	O43837;P51553	YNL037C	586735868
N026	AT2G33040	P36542	YBR039W	89292528
N027				89290233
N028	AT5G46180	P04181	YLR438W	146143682
N029	AT4G26910;AT5G55070	P36957	YDR148C	586741862
N030	AT1G54340;AT1G65930;AT5G14590	O75874;P48735	YDL066W;YLR174W;YNL009W	586733391;89299041
N031	AT3G45770	Q9BV79	YBR026C	146143830;89309697;146146099;89292916;586742679;146146100;586742678;89292915;89292928;89292912;89303182;89303466;89291336;89306629;146146104;586734971
N032	AT5G50850	P11177	YBR221C	586737353;586742180
N033
N034	AT5G08300;AT5G23250	P53597	YOR142W	225565165
N035		P05165
N036	AT1G03475;AT4G03205	P36551	YDR044W	89286298
N037	AT1G54220;AT3G13930	P10515	YNL071W	225566767
N038,N262,N498,N571
N039	AT1G54870;AT3G05260	Q9BPX1;Q9BUT1
N040
N041
N042	AT2G26080;AT4G33010	P23378	YMR189W	89302688
N043
N044			YIL094C
N045		Q9Y6N5		89285574;89309927
N046,N504	AT1G23800;AT3G24503;AT3G48000	O94788;P00352;P05091;P30837;P47895	YER073W;YOR374W;YPL061W	146144202;89295896
N047	AT1G03860;AT5G44140;AT4G28510;AT2G20530	Q99623	YGR231C	146144794
N048		P30084		89289297
N050	AT1G19580;AT1G47260;AT5G66510;AT3G48680;AT5G63510			146146861;586743336
N051
N052		P22033
N053
N054	AT3G09810;AT5G03290	P50213	YOR136W	586727021
N055	AT1G79750;AT2G19900;AT5G11670;AT5G25880;AT2G13560;AT4G00570	P23368;P48163;Q16798	YKL029C	586729571
N056	AT2G20420	Q9P2R7	YGR244C	586738499;89299523
N057		P11498	YBR218C;YGL062W
N058	AT5G50370;AT5G63400	P54819	YDR226W	89304415
N059	AT1G24180;AT1G59900	P08559;P29803	YER178W	146145096
N060	AT1G53580;	O95571		586724438;586743167;89298115;89289150;89294506
N061	AT1G72680;AT2G21890;AT4G39330;AT2G21730;AT4G37970;AT4G37980;AT4G37990;AT3G19450;AT4G34230		YBR145W;YMR083W;YMR303C;YOL086C;YCR105W;YMR318C
N062	AT4G11820	P54868;Q01581	YML126C	586729155
N063	AT3G45300	P26440		586726472
N064	AT3G27280;AT5G40770;AT5G14300	P35232	YGR132C	225567180
N065	AT1G22020;AT1G36370;AT4G13890;AT4G13930;AT4G32520;AT4G37930;AT5G26780	P34896;P34897	YBR263W;YLR058C	89300609
N066	AT5G13430;AT5G13440	P0C7P4;P47985	YEL024W	146145789
N067
N068
N069			YBL015W
N070
N071
N072		P05166
N073	AT5G08530	P49821		89298911
N074	AT1G51650	P56381;Q5VTU8
N076		P55809;Q9BYC2		586732758;89287478
N077	AT3G06050
N078
N079
N080	AT5G47720;AT5G48230	P24752	YPL028W	586736048;586740557
N081
N082
N083
N084
N085
N086	AT2G20360	Q16795		586731543
N087,B239	AT1G30540	Q9UJ70
N088
N089		Q8N5Z0	YGL202W
N090			YJR077C
N091	AT4G25100;AT5G51100;AT5G23310
N092	AT1G65290;AT2G44620	O14561	YKL192C	89287307;146144462;225565373
N093	AT1G14980;AT1G23100	P61604	YOR020C	89295628
N094	AT3G15290	Q16836		89301800
N095		P14927	YDR529C
N096	AT1G22840;AT4G10040	P99999	YEL039C;YJR048W	89285942
N097
N098	AT1G22450;AT4G28060;AT5G57815	P14854;Q6YFQ2	YLR038C
N099			YGL187C
N100,B013	AT3G27380;AT5G40650	P21912	YLL041C	146143783
N101
N102	AT3G48850;AT5G14040	Q00325	YER053C	89305249;89305250
N103
N104
N105			YMR024W
N106	AT2G38400;AT3G08860;AT4G39660	Q9BYV1
N107	AT1G55510;AT3G13450	P21953		146142753
N108		O14949
N109
N110
N111	AT1G16350;AT1G79470	P12268;P20839	YAR073W;YHR216W;YLR432W;YML056C	89287238
N112	AT1G04580;AT2G27150;AT3G43600;AT5G20960;AT4G34890;AT4G34900	P47989;Q06278
N113	AT1G32350;AT3G22370;AT3G22360;AT3G27620;AT5G64210			89307337;89307338
N114
N115,N243	AT1G10060;AT1G10070;AT5G65780;AT1G50090;AT1G50110;AT3G19710;AT3G49680	O15382;P54687	YHR208W;YJR148W	89307154
N116		P30038	YHR037W
N117	AT1G76490;AT2G17370	P04035	YLR450W;YML075C
N118	AT1G50940	P13804	YPR004C	89297535
N119	AT4G20930	P31937		89284457
N120	AT1G03090	Q96RQ3	YBR208C	89304045
N121		Q92947		89301564
N122	AT3G54900	Q86SX6	YPL059W	586729187
N123	AT5G43430	P38117	YGR207C	89297783
N124
N125	AT3G11070;AT5G05520	Q9Y512	YNL026W
N126
N127	AT1G06550;AT5G65940;AT2G30650;AT2G30660;AT4G31810;AT3G60510	Q6NVY1	YDR036C	146146069
N128		Q16873;Q99735;P20292
N129	AT1G32470;AT2G35370;AT2G35120	P23434	YAL044C	89289385
N130
N131	AT3G57610	Q8N142	YNL220W	89285953
N132
N133	AT1G11860	P48728	YDR019C	586731638
N134	AT3G10850	Q16775;Q8N490	YDR272W;YOR040W	89296511
N135
N136	AT5G47030	P30049	YDL004W
N137
N138	AT5G06580	Q86WU2	YDL174C
N139	AT4G36400	Q8N465	YDL178W,YEL071W	586725390;89285761
N140		Q4VC39;Q9BW72;Q9Y241;Q9P298;A8MV81	YML030W
N141	AT1G21400;AT5G09300	P12694		146143532
N142,N242		P23786	YAR035W
N143	AT1G74310;AT2G25140;AT3G48870;AT4G14670;AT5G15450;AT5G50920;AT5G51070		YDR258C;YLL026W
N144
N145		Q8N0X4
N146
N147	AT3G06310;AT5G18800	P51970
N148
N149	AT4G26780;AT5G55200	Q8TAA5;Q9HAV7	YOR232W	146145849
N150	AT2G13360	P21549	YFL030W	89293990
N151
N152
N153
N154
N155
N156		Q12931		89297610
N157				586729381
N158
N159
N160	AT1G33360;AT5G49840;AT5G53350	O76031	YBR227C	89302366
N161	AT3G03910;AT5G07440;AT5G18170;AT1G51720	P00367;P49448	YAL062W;YOR375C	586726515;89303931;89307273
N162		Q8NCN5;Q9UL12
N163
N164	AT4G04350	Q15031	YLR382C	586728036
N165
N166	AT4G29120			89286530
N167		Q99643
N168
N169
N170
N171	AT3G12260	P56556		89303630
N172	AT1G16870	P51398
N173	AT5G47890	O43678		586728567
N174		Q9UKU7		89303449
N175
N176
N177
N178	AT1G49630;AT3G19170	Q5JRX3	YDR430C	586734063;586737469
N179
N180	AT1G23730;AT1G70410;AT5G14740;AT3G01500;AT4G33580;AT1G58180		YNL036W	586731575;89291379;586739828;89291383;89291384;89290878;89288018;586744362
N181,N191	AT3G05780;AT3G05790;AT5G26860;AT5G47040	P36776	YBL022C	89286646
N182	AT3G53180	Q5TDP6
N183
N184
N185	AT1G04410;AT5G43330;AT5G56720	P40925	YOL126C	146145569;586738902;89306547
N186	AT1G15120;AT2G01090	P07919
N187	AT4G34030	Q9HCC0		89294521
N188	AT3G27170;AT5G26240;AT5G33280;AT5G40890;AT5G49890	P51797;P51798
N189
N190	AT5G48840		YIL145C
N192	AT3G03100	Q9UI09		146145128
N193,N640	AT3G11630;AT5G06290	P30048;Q13162;P32119;Q06830	YDR453C;YML028W	586740840;89284270;89285852;586732287
N194	AT1G14620	Q9H2W6	YNL252C
N195
N196	AT4G11440	Q9BQT8	YOR222W;YPL134C
N197	AT1G73990			146144797;89292799
N198	AT1G09100;AT3G05530;AT2G26140;AT5G53170	P17980;Q96TA2	YOR117W;YPR024W	146142708;586734596;89301484
N199
N200		P53007	YBR291C	586741639
N201
N202	AT2G31060			586728246
N203		P45954
N204	AT1G55880		YGR012W	89298375
N205	AT1G45332;AT1G62750;AT2G45030	Q96RP9	YLR069C	586737131
N206		O75746;Q9UJS0
N207
N208	AT3G10370	P43304	YIL155C	586740303
N209
N210	AT3G24200	Q9Y2Z9	YGR255C	586725637
N211	AT5G20080		YKL150W
N212	AT3G27240;AT5G40810	P08574	YOR065W	586723958
N213
N214	AT5G19760	Q02978		586726080;586744282;89286231
N215	AT1G50400;AT3G20000	O96008;Q969M1	YMR203W	586729433
N216				89296735
N217
N218	AT5G03860;AT3G21720		YIR031C;YNL117W;YER065C	586738112;586737296
N219			YJR144W
N221
N222	AT4G27585;AT5G54100	Q9UJZ1		89309734;89287732
N223				89306192
N224
N225		P80404	YGR019W
N226	AT2G35690;AT4G16760	Q15067;Q99424	YGL205W	146145398;586735551;89291273;586730596
N227	AT1G63770
N228
N229
N230
N231
N232				89288358
N233	AT1G77670	Q16773;Q6YP21	YJL060W	146146076;586729511
N234	AT3G05970;AT5G27600	P33121;Q9UKU0;Q9ULC5	YER015W	586725563;586741318;586744743;586744744;586746497;89290652;89290660;89291392;89291396;89294344;89297289;89303577;89309582;89309583;89304834;586743099
N235,N271	AT2G20800;AT4G05020;AT4G21490;AT4G28220		YDL085W;YMR145C;YML120C
N236	AT2G39800;AT3G55610	P54886	YDR300C;YHR033W;YOR323C
N237	AT1G16700;AT1G79010	O00217		586740888
N238	AT1G07180;AT2G29990
N239
N240	AT2G23890	Q86UY8;Q9H857
N241
N244
N245,N312	AT1G07510;AT2G29080	Q9Y4W6	YER017C;YMR089C	586727805;89289056
N246	AT3G10390;AT3G13682;AT4G16310	Q8NB78		89286880;89295015;89305655;89299744;89299745;89290886
N247
N248	AT1G49400;AT3G18880;AT1G79850	Q9Y2R5	YMR188C	89286973
N249	AT4G34700	Q9Y6M9
N250	AT1G48050	P13010		89304905
N251	AT5G64670	Q9P015	YNL284C	89301472
N252
N253				586730794
N254	AT1G17290;AT1G72330	P24298;Q8TD30	YDR111C;YLR089C	89306401
N255	ATCG01120	P82914	YDR337W	146146321
N256		O43772
N257
N258	AT4G16700	Q9UG56	YNL169C	146144332;586731975
N259
N260
N261
N263
N264		P21397;P27338		89295510
N265
N266
N267	AT3G17465	P09001	YGR220C	225566556
N268	AT4G34120;AT4G36910
N269	AT1G51390;AT3G20970	Q9UMS0	YKL040C	89293038
N270	AT4G32060	Q9BPX6		146146113
N272
N273
N274
N275
N276	AT3G18580;AT4G11060	Q04837
N277
N278	AT2G20510;AT2G36070	O43615	YIL022W
N280
N281
N282	AT3G58140	O95363	YPR047W	89309571
N283		Q08257
N284	AT1G26320;AT3G03080;AT5G16960;AT5G16970;AT5G16990;AT5G17000;AT5G37940;AT5G37980;AT5G38000;AT3G59845;AT5G16980;AT1G65560	Q14914;Q8N8N7	YML131W	146144371;146146388;89290175
N285
N286	AT5G51220	Q9NVA1
N287
N288	AT5G64050	Q5JPH6	YOL033W	89287414
N289		P82933	YBR146W
N290
N291
N292	AT5G14800	P32322;Q96C36;Q53H96	YER023W	146145965
N293	AT2G30920	Q9NZJ6	YOL096C	586741655
N294	AT1G65540;AT3G59820	O95202;Q2VYF4	YOL027C;YPR125W
N295
N296
N297
N298	AT1G76760;AT1G50320;AT1G43560	Q99757
N299	AT3G01800	Q96E11		586726774
N300
N301		P82909
N302
N303	AT2G24200;AT4G30910;AT4G30920	P28838		89289361;89290854
N304
N305	AT5G67590	O43181		225567464
N306	AT5G11770	O75251
N307	AT1G31160;AT3G56490	P49773;Q9BX68		586727123
N308	AT1G53030;AT3G15352	Q14061	YLL009C	586727932
N309
N310				586743391
N311
N313	AT2G26800	P35914;Q8TB92		586727120
N314,B104
N315	AT3G16170	Q4G176
N316
N317		Q86XE5
N318
N319	AT1G20350;AT2G37410;AT5G11690	O60830;Q99595	YJL143W	89299239
N320
N321
N322
N323
N324	AT5G40660	Q8N5M1	YJL180C	89291745
N325	AT4G31460	Q13084		146146077
N326		O15229	YBL098W
N327				89292113
N328,B291
N329	AT1G68990;AT2G24120;AT5G15700	O00411	YFL036W	586740492
N330	AT3G27930
N331
N332,B301
N333	AT1G53760
N334
N335	AT1G08830;AT2G28190;AT5G18100	P00441	YJR104C	89286526;89287892
N336
N337	AT5G09650	Q15181;Q9H2U2	YBR011C	89294073
N338				146145928
N339		Q7L5Y1
N340	AT4G13430		YDR234W;YGL009C
N341
N342
N343	AT1G61570	Q9Y5L4	YGR181W
N344
N345
N346	AT4G31210
N347	AT3G24170;AT3G54660	Q16881;Q86VQ6;Q9NNW7;P00390	YPL091W	586724567;586739133;586727042;89292847
N348	AT1G14610;AT5G16715	P26640;Q5ST30	YGR094W	146143176
N349
N350		Q96PE7
N351	AT3G01790;AT1G78630	Q9BYD1	YOR150W	586731996
N352,N447	AT3G15090	Q8WWV3
N353
N354		Q8NFV4	YGR031W	586744276;89288994;89285765;89285766;89285767;89284029
N355
N356		Q13423		586732985
N357,B212			YDR058C	146145525
N358
N359	AT2G43400	Q16134	YOR356W	586729816
N360	AT3G06850	P11182		89302740
N361
N362	AT5G53070	Q9BYD2		89307417
N363		Q8IZJ6
N364	AT4G05590;AT4G22310;AT4G14695	O95563	YGR243W;YHR162W	586742695;586742696
N365,B142				586723930;89284125;586724872;89289432
N366	AT5G65720	Q9Y697	YCL017C	586741265
N367	AT1G26340;AT2G32720;AT5G53560;AT2G46650;AT5G48810	O43169;P00167	YNL111C	89299381
N368
N369	AT2G20060	Q9BYD3		146144303
N370	AT1G09575;AT1G57610;AT2G23790;AT4G36820;AT5G66650;AT5G42610			89291950
N371	AT3G46940	P33316	YBR252W
N372				586724047
N373,B085	AT1G03160
N374
N375
N376
N377	AT4G28005;AT5G52840	Q16718		89300059
N378	AT4G26310
N379
N380		Q6YN16		146145383
N381
N382
N383
N384				89287016
N385	AT2G19080	Q13505;Q5HYI7;O75431
N386,N511,N591
N387,N437		P28329;P43155	YML042W
N388
N389
N390		Q96AB3;Q96CN7		89284807;89296225
N391	AT1G34065;AT4G39460;AT1G74240	Q70HW3	YMR166C;YNL003C	586731414
N392,N584		O14975;Q9Y2P4;Q9Y2P5;Q5K4L6	YBR041W
N393
N394
N395
N396	AT3G27570;AT5G40510;AT4G26620;AT5G55900
N397	AT1G12550;AT1G79870;AT2G45630;AT5G28310	Q9UBQ7	YNL274C
N398
N399	AT5G49030	Q9NSE4	YPL040C
N400	AT1G02410	Q9Y6N1	YPL132W	89286743
N401	AT1G16740	Q9BYC9		89294230
N402
N403	AT3G59650	Q8N983	YPR100W	586745174
N404	AT5G23535	Q96A35		89307416
N405
N406	AT4G14790;AT5G39840	Q8IYB8	YPL029W	586724649
N407
N408	AT2G46110;AT3G61530		YBR176W
N409	AT1G69380;AT5G13610	Q9NWS8	YDL001W;YFR048W;YDR282C
N410
N411
N412
N413	AT2G30200	Q8IVS2
N414	AT4G24520;AT4G30210	P16435	YHR042W	146146712;586746444
N415	AT1G18500;AT1G74040;AT5G23010;AT5G23020		YDL131W;YDL182W
N416
N417	AT3G03420	Q9Y6H3	YNR020C	586726375
N418
N419	AT4G05450;AT4G21090	Q6P4F2	YPL252C	89291678
N420
N421,N673
N422		Q5TGI0
N423	AT5G49555	Q8N2H3
N424
N425	AT2G22500;AT4G24570;AT5G09470	Q9UBX3	YLR348C
N426
N427	AT5G57300	Q5HYK3	YML110C	586734721
N428	AT2G18245;AT3G19970	Q6P2H8
N429
N430
N431
N432
N433
N434		O75600
N435,B093,B097,B099,B101,B110				586728623;89302413
N436
N438
N439	AT4G11120	P43897		586742716
N440	AT1G01770
N441		Q13405		89306475
N442	AT3G25660	Q9H0R6	YMR293C
N443
N444		Q9UDX5
N445
N446
N448
N449	AT3G13800
N450
N451		Q8IWW8	YGL256W
N452	AT1G55805;AT4G26500	Q9Y3E2	YAL044W-A	146143772
N453, B107		Q8N8R3	YBR104W;YPR058W;YOR130C	146144755;586734856
N454	AT2G43180
N455
N456				586729478;89308058
N457
N458
N459		P30566	YLR359W
N460	AT1G07630;AT2G28890;AT3G09400;AT5G02400;AT2G46920;AT2G35350;AT3G16560;AT3G12620;AT3G17090;AT3G51370;AT5G06750;AT4G33920;AT5G02760;AT3G55050;AT4G38520;AT5G66080	Q9P0J1;Q9P2J9	YOR090C	586742908
N461
N462
N463
N464		P33897;Q9UBJ2	YPL147W;YKL188C
N465
N466
N467
N468
N469	AT1G80030;AT3G17830;AT2G22360;AT4G39960;AT5G48030	Q96EY1		225566520;586730541
N470		O75323;Q9BPW8
N471	AT4G33760	Q6PI48	YPL104W
N472
N473
N474
N475	AT4G17300	Q96I59	YCR024C	586729196
N476
N477
N478		Q96DC8		89305338
N479
N480,B133,B134	AT2G30720;AT5G48370	Q9Y305		586724093;586724094;89301788;89297642;89291317
N481		Q9BXD5
N482	AT3G18430	P63098;Q96LZ3	YKL190W	89292995
N483	AT2G45670;AT1G80950	Q643R3;Q7L5N7;Q8NF37		146146219;89290368
N484			YDR041W
N486		Q96EY8
N487	AT3G47930		YML086C	89292568
N488	AT1G27500;AT3G27960;AT4G10840;AT2G31240			225565486;586733063;586736891;586742165;89293124;586744831;586727104;586728535;586736225;586739603;586739600;586744829;586741892;586745754;586745755;586739598;586744617;89290482;586725374;586739613;586733103;89304314;586739597;586744009;586745223;89300723;586733191;586739599;586729636
N489	AT2G42070			89300500
N490		O75936	YHL021C
N492	AT4G39880
N493
N494
N495
N496	AT3G54826
N497
N499
N500	AT1G09300	Q9NQH7	YER078C
N501
N502	AT1G16460;AT1G79230	P25325;Q16762	YOR251C	586723978
N503	AT3G06810	Q6JQN1;Q709F0		89289725
N505
N506	AT5G03905	Q86U28	YPR067W	146142620
N507	AT4G28620;AT4G28630;AT5G58270	O75027;Q9NP58	YMR301C	586727077
N508		Q96RR1		89286474
N509
N510	AT5G23300	Q02127	YKL216W	89307335
N512		Q8IVH4
N513
N514	AT3G30775;AT5G38710	O43272	YLR142W	89294938
N515
N516
N517	AT3G24090	O94808;Q06210	YKL104C;YMR085W	586743349
N518	AT3G59280;AT5G61880	Q9Y3D7	YJL104W
N519	AT4G19540;AT3G24430	Q8TB37		89289670
N520
N521
N523
N524		Q9H3K2
N525
N526
N527	AT1G17530;AT1G72750;AT3G04800
N528
N529
N530
N531
N532
N533
N534,N543
N535
N536
N537
N538	AT2G26310;AT3G63170
N539	AT1G55450;AT3G54150;AT3G61210;AT5G10830;AT4G22530;AT2G41380		YER175C;YHR209W	586729029;89294966;89284735
N540
N541
N542
N544	AT1G50840;AT3G20540			586739014
N545
N546
N547		Q4VC31
N548	AT1G67690	P52888;Q9BYT8	YCL057W
N549
N550
N551
N552	AT1G55980;AT1G56000;AT3G04650
N553	AT1G11090;AT2G39420;AT2G47630;AT5G16120;AT3G62860;AT1G52760;AT3G55180;AT2G39400;AT5G14980;AT3G55190;AT5G19290;AT1G77420;AT1G73480;AT1G18360;AT5G11650;AT2G39410	Q99685		146143535;89308213;89306270;89300721;89290385;586739842
N554	AT5G51150			146144120
N555	AT4G02580	P19404		89299298
N556	AT3G47350;AT3G47360;AT5G50590;AT5G50690;AT5G50600;AT5G50700;AT5G50770;AT4G10020	P28845;Q7Z5J1		89299271
N557	AT5G26830	A2RTX5;P26639;Q9BW92	YIL078W	586737050
N558	AT4G12130	Q5T440	YJR122W	146146307
N559
N560	AT1G22800	Q5TEU4		89293256
N561		Q86TS9
N562			YBR269C
N563	AT1G07830	Q9HD33	YLR439W	586743803
N564
N565	AT4G03240	Q16595	YDL120W	146144239
N566	AT1G07400;AT1G59860;AT2G29500;AT1G53540;AT3G46230;AT5G59720;AT4G10250;AT5G37670;AT5G12020;AT5G12030;AT4G21870;AT2G19310;AT1G54050		YBR072W
N567	AT5G56090	Q7KZN9	YER141W	89309671
N568	AT2G16930;AT5G15220;AT5G40950	Q9P0M9	YNL005C	586731101
N569	AT1G43910;AT4G05380;AT3G50940;AT3G50930;AT2G18190;AT2G18193;AT5G17760;AT5G17740;AT5G17730;AT3G28610;AT3G28600;AT5G40000;AT5G17750;AT3G28570;AT3G28540;AT4G25835;AT5G57480;AT3G28510;AT5G40010;AT3G28580;AT3G28520;AT4G30250;AT2G46620;AT3G29800;AT4G05370;AT4G05340;AT3G28560	Q9Y276	YDR375C
N570
N572
N573
N574
N575
N576			YPR155C
N577
N578
N579
N580
N581	AT5G01340		YJR095W
N582
N583	AT3G62810	Q5U5X0		89285666
N585	AT1G66590;AT1G69750	Q49B96	YLL018C-A	586732790
N586	AT3G47630	Q96BW9	YGR046W	89300294
N587
N589
N590
N592	AT3G04830;AT5G28220	Q15006		146144203
N593
N594				89293288
N595	AT1G62730	Q330K2		89285529
N596
N597
N598	AT3G05310;AT3G63150;AT5G27540	Q8IXI1;Q8IXI2	YAL048C	586731679
N599
N600	AT1G51980;AT3G16480	P22695;Q10713	YHR024C
N601
N602
N603
N604
N605	AT3G08950	O43819;O75880	YBR024W;YBR037C	89304122;89304653
N606	AT3G03070	O75380
N607,B098
N608	AT1G11870	Q9NP81	YHR011W
N609
N610	AT2G02050	P17568
N611	AT1G65630;AT5G36950;AT1G65640;AT3G16550;AT3G16540;AT5G40560
N612
N613
N614
N615	AT3G06320;AT5G18790	O75394		586746433
N616			YIR034C
N617
N619
N620	AT2G46470;AT5G62050	Q15070	YER154W	586725392
N621	AT1G19140	O75208	YLR201C	586726481
N622
N623
N624
N625	AT5G46800		YOR100C
N626
N627	AT4G16450
N628	AT2G34050	Q5TC12	YNL315C	89307008
N629
N630	AT2G40090	Q86TW2	YLR253W	586726482
N631
N632		P00813
N633	AT4G04870	Q9UJA2	YDL142C
N634	AT1G52370;AT4G28360
N635	AT4G01690;AT5G14220	P50336	YER014W	586743877
N636		Q9Y234	YJL046W	89305239
N637
N638
N639	AT1G49880	P55789	YGR029W	89303774
N641
N642	AT3G16700;AT4G15940	Q6P587	YNL168C	89292192;89301424;89294869
N644
N645	AT5G06410	Q8IWL3	YGL018C	89290056
N646
N647		Q9Y365		89296364
N648
N649
N650	AT5G20090	P0DKB6;Q9Y5U8	YGL080W	586743944
N651	AT1G20480;AT1G20500;AT1G20510;AT5G38120;AT1G20490;AT5G63380;AT4G19010;AT4G05160;AT3G21240;AT1G65060;AT1G51680;AT3G21230;AT1G62940;AT3G48990	Q96CM8	YBR222C	586725702;586743494;586743496;89291540
N652		Q8TD22	YOR271C	146144631
N653	AT5G42150	Q9H7Z7
N654,B047
N655
N656	AT4G28070;AT4G30490	Q8WV93	YEL052W	586729320
N657
N658	AT4G27680;AT5G53540	Q8NBU5	YGR028W
N659	AT2G04540	Q9NWU1	YER061C	89298548
N660
N661
N662	AT1G65520;AT4G14440;AT4G14430			89287094
N663	AT3G56460
N664
N665	AT2G35680;AT5G56610	Q8WUK0
N666	AT2G30390;AT5G26030	P22830	YOR176W	146145016
N667	AT1G50740;AT3G20510;AT3G57280;AT2G26240;AT3G43520;AT2G38550	A8MWL7;Q9NUH8;Q9P0S9;Q9Y6G1;Q6UXP3
N668
N669
N670
N671
N672	AT2G29530
N674
N675
N676		Q15526	YGR112W
N677
N678,B044,B046,B048	AT1G02060;AT2G37230;AT5G39710;AT1G12700;AT1G09900;AT1G74580;AT1G05670;AT1G63130;AT5G55840;AT5G16420;AT5G65560;AT1G62930;AT3G53700;AT1G12775;AT1G12300;AT1G63330;AT1G62670;AT1G62590;AT1G63400;AT1G09820;AT5G01110;AT2G06000;AT5G59900;AT3G04760;AT1G63080;AT5G12100;AT5G16640;AT1G63150;AT5G64320;AT1G62910;AT3G22470;AT4G11690;AT4G19440;AT1G79540;AT1G64580;AT1G64100;AT3G06920;AT1G06710;AT1G30290;AT1G62680…	O75127;P42704	YLR067C	146143712
N679,B087	AT3G46560	Q9Y5J7	YEL020W-A
N680
N681
N682
N683
N684	AT2G42790;AT3G58740;AT3G58750			89296657
N685		Q460N3;Q460N5;Q8IXQ6		586728888
B001	AT3G06483	Q15118;Q15119;Q15120;Q16654;O14874	YIL042C
B003	AT2G47510;AT5G50950	P07954	YPL262W	89284050
B006
B007
B008	AT3G28700	Q7L592		586732284
B009	AT1G17350;AT1G72420	Q9Y375
B010	AT2G44525;AT3G60150	Q9BU61		586725824
B011		Q96CU9
B012
B014
B015	AT1G30580;AT2G44520	Q9NTK5;Q12887	YBR025C;YPL172C	89306335;586744016
B016	AT1G10865	Q86WW8	YJR034W
B017
B018
B019
B020
B021
B022		Q9H611	YHR031C;YML061C
B023
B024	AT3G23890	P11388;Q02880	YNL088W	586728328;89285740
B025	AT1G05900;AT2G31450	P78549	YAL015C;YOL043C	89284570
B026	AT1G01860	Q8WVM0
B027
B028				89307467
B029
B030
B031	AT5G17660
B032
B033	AT5G10910	A6NJ78;P0C7V9		586743148
B034	AT1G45110			586739893
B035
B036	AT1G60230
B037	AT2G19870	Q6IN84	YOR201C	586726946
B038,B040	AT5G51140	Q8IZ73	YDL036C;YOL066C	89296216
B039	AT2G39140;AT3G43340			586736085
B041
B042
B043
B045	AT1G03510;AT2G20540;AT1G20230;AT2G37310;AT5G44230;AT5G59200;AT1G33350;AT2G21090;AT5G56310;AT1G06140;AT3G14330;AT5G37570;AT1G05750;AT2G22410;AT5G08305;AT3G04750;AT5G59600;AT1G28690;AT1G13410;AT1G50270;AT5G39350;AT2G37320;AT3G53360;AT4G15720;AT3G63370;AT1G17630;AT1G09190;AT2G13600;AT4G39952;AT1G77170;AT4G14170;AT3G01580;AT5G08510;AT5G15300;AT1G77010;AT3G29230;AT2G40720;AT1G62260;AT4G21300;AT1G09220…
B049
B050
B051
B052
B053	AT4G11160	P46199	YOL023W	586740487
B054	AT5G08650;AT5G39900	Q8N442	YLR289W	586730103
B055	AT1G56050
B056	AT3G12080;AT5G39960			146143797
B057	AT5G58370	Q8N3Z3
B058			YDR336W	586734379;586739039
B059	AT5G57960	O43824		586738405
B060	AT3G47450	Q8NC60
B061	AT2G41670;AT4G10650	Q9BT17	YMR097C	586736173
B062	AT2G47020	O75570;Q9UGC7	YGL143C	146146594
B063		Q969S9	YJL102W	586726496
B064		Q7L3T8	YER087W
B065	AT2G25840	Q9UGM6	YDR268W	586735117
B067
B068	AT1G64600	Q9H7H0	YKL155C	586728894
B070	AT3G54210
B071		Q7Z2W9	YJL096W	586736088
B072
B073
B074
B075
B076	AT4G09012;AT5G40080;AT5G39800	Q8IXM3	YBR282W
B077
B078
B079,B190	AT3G20390	P52758	YER057C;YIL051C	586740558;89308666
B080
B081	AT1G67620
B082		Q9Y3D6	YIL065C
B083			YHR194W
B084	AT2G14120;AT4G33650	O00429	YKR001C;YLL001W	146144548;586743800
B086
B088
B089	AT1G18320;AT3G10110	Q9Y584	YDL217C
B090	AT2G35795;AT3G09700;AT5G03030	Q96DA6;Q9Y5T4	YLR008C	89286575
B091,B092	AT1G23465;AT1G29960;AT1G53530	Q96LU5	YMR150C	89303762
B094,B105	AT1G14140	O95847		586732882
B095,B100				146142963;586734747
B096	AT1G14560;AT4G26180	P16260	YHR002W
B102
B103	AT1G72820;AT5G26200;AT5G15640	Q96H78
B106	AT5G07320;AT5G51050;AT5G61810	Q6KCM7;Q6NUK1;Q9BV35;Q8N5S1
B108
B109
B111
B112
B113	AT1G80510;AT5G38820;AT3G30390;AT3G56200;AT2G40420	Q8IZM9;Q99624;Q969I6;Q96QD8;Q9H2H9;Q8WUX1;Q08AI6	YBL089W;YER119C;YIL088C;YEL064C
B114	AT5G61220	Q9HD34	YER048W-A	586745602
B115	AT3G01020;AT4G22220;AT4G04080	Q9H1K1	YOR226C;YPL135W	89305820
B116	AT2G16710;AT2G36260	Q9BUE6	YLL027W	586743590
B117	AT4G32360	P22570	YDR376W	586733995
B118	AT1G07030;AT2G30160	Q96A46;Q9NYZ2	YJL133W;YKR052C	586738407
B119	AT1G17050;AT1G78510AT2G34630	Q5T2R2	YBR003W	586728202
B120		Q96H96	YNR041C	586739866
B121	AT2G03690	Q9Y3A0	YDR204W	586738270
B122		Q99807	YOR125C
B123	AT4G01660	Q8NI60;Q96D53	YGL119W	89308394
B124	AT4G17650	Q96MF6;Q9H8M1	YOL008W	586728163
B125
B126
B127		P00450;Q6MZM0;Q9BQS7;P00451;P12259
B128
B129
B130			YNL277W
B131
B132	AT5G08415	O43766	YOR196C
B135
B136	AT1G11930;AT4G26860	O94903	YBL036C	586732933
B137
B138			YBR094W
B139	AT3G10160;AT5G05980;AT3G55630	Q05932	YOR241W
B140	AT1G29900	P27708;P31327	YJL130C;YJR109C
B141
B143		A3KMH1
B144	AT4G29490	P12955	YFR006W	89299922;89305129
B145	AT4G32930	Q9NWV4	YCR090C	89300986
B146		Q9H300	YGR101W
B147	AT5G51740	Q96E52	YKR087C
B148
B149	AT5G09230	Q9Y6E7	YDR191W;YOR025W
B150
B151	AT1G27110;AT1G27150	Q5R3I4
B152
B153
B154
B155	AT5G13030	Q9BVL4	YPL222W	225567248
B156
B161
B163		A8MXV4
B164
B165	AT5G18570;AT1G07615	Q9H4K7	YHR168W	89303126
B166
B167	AT1G66530;AT4G26300	Q5T160;P54136	YDR341C;YHR091C	89305794
B168	AT2G31170;AT5G38830;AT3G56300	P49589;Q9HA77	YNL247W	146146260
B169
B170				586739734
B171
B172	AT3G55400	Q96GW9	YGR171C	586729191
B173	AT3G02660	Q9Y2Z4	YPL097W	89306341
B174
B175	AT4G10050	Q9Y570	YHR075C	586729789
B176	AT5G51040	Q9NX18	YOL071W
B177
B178		O43325
B179	AT1G76060			89295257
B180	AT3G01910	P51687
B181	AT1G48520	O75879	YBL080C
B182	AT1G78010	Q969Y2	YMR023C	586724800
B183		Q9BTE6	YNL040W
B184
B185	AT1G14210;AT1G14220;AT2G02990;AT1G26820;AT2G39780	O00584	YPL123C	586744377;89295925;89297991;89305058;89293280
B186	AT3G18630	P13051	YML021C	586733399
B187	AT3G12040	P29372		89286267;89307452
B188	AT2G43910;AT2G43920;AT2G43940
B189	AT3G03500;AT5G17570		YMR262W	89305291
B191	AT1G78910;AT3G19440	Q96CM3		586739745
B192	AT5G14460	Q8WWH5	YNL292W
B193	AT1G21710	O15527	YML060W	586726582
B194
B195
B196
B197
B198
B199
B200				586745568
B201
B202	AT1G65950			586734205
B203	AT1G11390;AT1G61640	Q7Z695	YPL109C
B204
B205	AT1G63460;AT4G11600;AT2G31570;AT2G43350;AT4G31870;AT2G25080;AT3G63080;AT2G48150	Q8TED1;Q96SL4;P36969	YBR244W;YIR037W	225565536;89285538;89285539;89285540;89304501;586736070;586742612;586742613;89296401;89296670;225566531
B206
B207
B208
B209
B210	AT3G51840			146142823;586737515
B211	AT1G18100;AT5G03840;AT5G62040;AT2G27550;AT4G20370;AT1G65480	P30086;Q96S96
B213
B214
B215	AT1G21770;AT1G77540
B216		Q8N9F0;Q9UHF3;Q9UHE5		89302762
B217
B218	AT1G47780;AT1G47786;AT1G52695;AT1G52700;AT3G15650;AT5G20060;AT4G22300;AT4G22305	O75608;O95372	YLR118C	146145575;586732085;586734500;89293826
B219	AT2G41880;AT3G57550	Q16774	YDR454C	89304377;89308026
B220
B221
B222	AT1G71750	P00492;Q9NRG1		146144093;89304937
B223		Q8NFU3	YOR285W;YOR286W
B224
B225	AT3G27890
B226
B227
B228	AT1G09932;AT2G17280;AT1G58280;AT1G09935;AT5G64460		YKL128C
B229				89291297
B230	AT5G10920	P04424	YHR018C
B231	AT2G31955	Q9NZB8
B232		P61457;Q9H0N5		586730818
B233			YPL214C
B234	AT3G20330
B235
B236	AT2G40690			586730438
B237
B238		Q9HAC7		586728440
B240		Q9BT30		89302339
B241	AT2G47830		YMR177W;YPL224C
B242	AT2G04620	Q8TAD4;Q8NEW0		586729727
B243
B244	AT5G22830	Q9HD23	YOR334W;YPL060W
B245
B246
B247
B248
B249
B250
B251		Q9NRP4	YDR511W	89307636
B252	AT3G04710	O15084;Q8N8A2;Q8NB46;Q01484;P16157;Q12955;Q9H2K2;O95271;O43353;Q8NFD2;P57078;Q9Y283		586724901;586726528
B253
B254
B255
B256				225566800;89302556
B257
B258
B259	AT2G20320;AT5G35560
B260
B261				586739053
B262
B263	AT5G06620		YHR207C
B264		Q8NE22
B265
B266
B267
B268
B269
B270
B271		P0C7P0		89286762
B272
B273
B274	AT1G49170	Q8WUR7		586743763
B275
B276
B277
B278
B279
B280
B281
B282		Q6P1X6		586738484
B283	AT1G71730
B284
B285
B286
B287
B288
B289
B290
B292
B293
B294
B295
B296
B297
B298
B299
B300
B302
B303
B304
B305
B306,B311
B307
B308
B309	AT2G20635	O43683	YGR188C
B310
B312
B313
B314
B315
B316
B317
B318
B319
B320
B321
B322
B323
B324	AT2G47770	P30536

## Sheet: Explanation
Explanation of Table:
We have employed OrthoMCL in defining orthologous/co-orthologous groups of nuDNA-encoded A.castellanii mitochondrial proteins (both those identified by proteomics and bioinformatics). OrthoMCL uses a bidirectional best blast approach (threshold of 1e-5), but then uses sophisticated statistical clustering methods to pull protein families apart into constituent groups of orthologs and/or co-ortholo…
